# Supplementary material for: Intron losses and gains in the nematodes
Source: Biol Direct. 2022 Jun 5;17:13. doi: 10.1186/s13062-022-00328-8 (PMC9169325; doi:10.1186/s13062-022-00328-8)
Supplement: Supplementary file 1 — Additional file 1. Table S1. The genomic and taxonomical information of the studied nematode species. Table S2. The predicted number and rate of intron losses and gains of each branch. Table S3. Correlations of intron length among Caenorhabditis species. Table S4. Data for Fig. 2. Table S5. Data for Fig. 3. Table S6. The detailed information of 168 cases of recently gained introns in Caenorhabditis. Table S7. GO annotations of the intron-lost, intron-gained, and intron-conserved genes in C. elegans. Table S8. The project IDs of the RNA-Seq data used in this study. [file 13062_2022_328_MOESM1_ESM.xlsx]

## Sheet: TableS1
Table S1. The genomic and taxonomical information of the studied nematode species
Species information								Genome and annotation information				All annotated coding genes									Orthologous gene (1,577 sets)
Species Name	Abbreviation of species	Classify	Phylum	Class	Order	Family	Genus	BioProject	Assembly	Genome size (bp)	Genome size (Mb)	Coding genes NO.	Gene transcripts NO.	aver. exon length (bp)	aver. Intron length (bp)	aver.CDS length (bp)	median. exon length (bp)	median. Intron length (bp)	median.CDS length (bp)	Extant Intron density /kb	aver. exon length (bp)	aver. Intron length (bp)	aver.CDS length (bp)	aver.gene length (bp)	median. exon length (bp)	median. Intron length (bp)	median.CDS length (bp)	median.gene length (bp)	total intron length (kb)	total CDS length (kb)	total Length of protein (AA)	total gene length (kb)	total Intron number	Intron density /kb
Plectus sambesii	Psam	Clade C	Nematoda	Chromadorea	Plectida	Plectidae	Plectus	PRJNA390260	Psam_v1.0	186666232	186.666	39067	40622	195.411	337.669	1058.91	156	284	769	4.17305	175.308	293.027	1713.7	4285.11	147	251	1356	3427	3983.12	2657.85	885951	6637.64	13616	5.12293
Soboliphyme baturini	Sbat	Clade I	Nematoda	Enoplea	Dioctophymatida	Soboliphymatidae	Soboliphyme	PRJEB516	S_baturini_Dall_Island_0011_upd	218332512	218.333	13193	13193	200.101	1028.15	850.182	148	139	624	3.82126	177.525	961.245	1244.15	7019.59	138	119	1020	5475	8357.06	1801.12	600373	10157.3	8713	4.83755
Romanomermis culicivorax	Rcul	Clade I	Nematoda	Enoplea	Mermithida	Mermithidae	Romanomermis	PRJEB1358	nRc.2.0	322765761	322.766	48376	48376	151.37	1344.76	572.699	117	651	375	4.86019	157.849	711.16	1358.38	6767.18	132	238.5	1144.5	5142.5	7734.58	1943.64	647879	9677.07	10901	5.60856
Trichinella britovi	Tbri	Clade I	Nematoda	Enoplea	Trichinellida	Trichinellidae	Trichinella	PRJNA257433	T3_ISS120_r1.0	51504795	51.5048	16058	20907	174.438	236.579	1397.23	128	75	741	5.017	179.23	203.031	2176.33	4438.63	132	71	1704	3355	3393.45	3273.1	1091033	6657.95	16780	5.12664
Trichinella murrelli	Tmur	Clade I	Nematoda	Enoplea	Trichinellida	Trichinellidae	Trichinella	PRJNA257433	T5_ISS417_r1.0	49016728	49.0167	14852	18645	172.826	233.496	1361.95	126	76	741	5.05192	178.88	190.961	2165.36	4286	131	71	1671	3253	3168.24	3238.3	1079432	6403.28	16625	5.13387
Trichinella nativa	Tnat	Clade I	Nematoda	Enoplea	Trichinellida	Trichinellidae	Trichinella	PRJNA257433	T2_ISS10_r1.0	47933238	47.9332	13545	17293	174.106	242.173	1445.4	127	76	855	5.05177	180.235	196.786	2209.73	4425.59	132	71	1728	3398	3354.81	3351.65	1117217	6700.34	17105	5.10345
Trichinella nelsoni	Tnel	Clade I	Nematoda	Enoplea	Trichinellida	Trichinellidae	Trichinella	PRJNA257433	T7_ISS37_r1.0	47436005	47.436	13229	17008	173.135	237.73	1469.74	127	76	882	5.09543	178.967	192.234	2193.3	4356.96	131	72	1693.5	3215	3236.84	3287.65	1095884	6518.01	16882	5.13497
Trichinella papuae	Tpap	Clade I	Nematoda	Enoplea	Trichinellida	Trichinellidae	Trichinella	PRJNA257433	T10_ISS1980_r1.0	46844510	46.8445	11837	16247	174.802	255.592	1501.65	129	75	993	5.05481	178.929	205.189	2088.72	4278.8	132	71	1632	3211.5	3206.28	3062.45	1020816	6264.17	15669	5.1165
Trichinella patagoniensis	Tpat	Clade I	Nematoda	Enoplea	Trichinellida	Trichinellidae	Trichinella	PRJNA257433	T12_ISS2496_r1.0	49773209	49.7732	15319	19538	174.751	227.298	1322.08	128	75	690	4.96605	179.235	195.076	2125.78	4244.37	132	71	1659	3125	3139.75	3157.75	1052584	6290.16	16146	5.11313
Trichinella pseudospiralis	Tpse	Clade I	Nematoda	Enoplea	Trichinellida	Trichinellidae	Trichinella	PRJNA257433	T4_ISS470_r1.0	48398615	48.3986	14621	14920	169.944	217.088	1065.18	123	77	489	4.94549	179.668	184.019	2143.54	4154.98	132	71	1665	3181.5	2984.97	3184.38	1061460	6165.98	16256	5.10492
Trichinella spiralis	Tspi	Clade I	Nematoda	Enoplea	Trichinellida	Trichinellidae	Trichinella	PRJNA12603	Trichinella_spiralis-3.7.1	63525422	63.5254	16380	16380	178.15	197.519	955.493	129	83	577	4.56668	177.229	172.65	1893.47	3565.38	131	75	1549.5	2880	2410.89	2733.64	911214	5141.28	13997	5.12028
Trichinella zimbabwensis	Tzim	Clade I	Nematoda	Enoplea	Trichinellida	Trichinellidae	Trichinella	PRJNA257433	T11_ISS1029_r1.0	50795114	50.7951	14764	19269	175.502	257.305	1382.62	128	75	729	4.97467	179.574	202.636	2118.17	4305.74	132	72	1650	3142.5	3167.6	3071.16	1023720	6234.72	15672	5.10296
Trichuris muris	Tmur2	Clade I	Nematoda	Enoplea	Trichinellida	Trichuridae	Trichuris	PRJEB126	TMUE3.0	111837642	111.838	14995	18200	204.898	404.949	1259.14	133	57	906	4.12712	176.088	340.932	1884.07	5190.97	131	56	1492.5	3491.5	5019.88	2863.14	954379	7879.9	14754	5.15309
Trichuris suis	Tsui	Clade I	Nematoda	Enoplea	Trichinellida	Trichuridae	Trichuris	PRJNA208415	Tsuis_adult_male_v1.0	74234559	74.2346	14436	14436	211.797	458.02	1068.15	142	59	612	3.78532	192.372	347.045	2089.25	5511.27	137	56	1587	3416	4732.66	2891.26	963754	7622.09	13658	4.72389
Trichuris trichiura	Ttri	Clade I	Nematoda	Enoplea	Trichinellida	Trichuridae	Trichuris	PRJEB535	TTRE2.1	75496394	75.4964	9650	9650	228.199	283.847	1304.3	148	57	987	3.61545	196.071	246.552	1690.8	3570.37	142	56	1335	2373	2825	2543.48	847826	5366.27	11483	4.51468
Anisakis simplex	Asim	Clade III	Nematoda	Chromadorea	Rhabditida	Anisakidae	Anisakis	PRJEB496	A_simplex_0011_upd	126869778	126.87	20971	20971	165.178	324.645	812.281	145	226	516	4.82296	156.102	295.569	1467	3949.1	144	203	1125	2911	3675.99	2176.3	725432	5848.62	12472	5.73084
Ascaris lumbricoides	Alum	Clade III	Nematoda	Chromadorea	Rhabditida	Ascarididae	Ascaris	PRJEB4950	A_lumbricoides_Ecuador_v1_5_4	316975410	316.975	23604	23604	155.828	978.529	913.513	140	723	564	5.32265	149.227	895.331	1719.95	11144	140	693	1413	9317	14644.9	2675.51	891838	17317.7	16391	6.1263
Ascaris suum	Asuu	Clade III	Nematoda	Chromadorea	Rhabditida	Ascarididae	Ascaris	PRJNA80881	AscSuum_1.0_submitted	272782664	272.783	18542	18542	152.985	1022.91	983.209	138	690	702	5.51949	148.47	934.214	1626.76	10928.5	139	669	1350	8637	14427.1	2525.14	841714	16950.2	15472	6.12718
Parascaris equorum	Pequ	Clade III	Nematoda	Chromadorea	Rhabditida	Ascarididae	Parascaris	PRJEB514	P_equorum_v1_0_4	185376996	185.377	14472	14472	141.006	695.28	481.586	129	524	375	5.01542	137.315	694.914	671.621	3375.61	129	541	559.5	2328.5	3104.18	771.315	257105	3875.2	4478	5.80567
Parascaris univalens	Puni	Clade III	Nematoda	Chromadorea	Rhabditida	Ascarididae	Parascaris	PRJNA386823	ASM225920v1	253353821	253.354	14323	40373	148.827	1095.71	1394.79	135	685	996	6.00225	146.262	943.266	1785.63	12358.1	138	657	1422	9205.5	16387.4	2770.57	923523	19155.1	17407	6.28282
Dracunculus medinensis	Dmed	Clade III	Nematoda	Chromadorea	Rhabditida	Dracunculidae	Dracunculus	PRJEB500	D_medinensis_Ghana_v2_0_4	103750625	103.751	10969	10969	149.14	338.435	1128.81	138	204	858	5.81924	146.034	292.838	1582.18	4462.03	139	175	1278	3635	4432.1	2437.29	812431	6867.06	15168	6.2233
Gongylonema pulchrum	Gpul	Clade III	Nematoda	Chromadorea	Rhabditida	Gongylonematidae	Gongylonema	PRJEB505	G_pulchrum_Hokkaido_0011_upd	322334493	322.334	27158	27158	163.919	682.824	542.801	146	519	420	4.25828	150.884	661.422	898.819	4177.51	141	514	747	3409	4731.15	1295.37	431789	6028.14	7165	5.53125
Acanthocheilonema viteae	Avit	Clade III	Nematoda	Chromadorea	Rhabditida	Onchocercidae	Acanthocheilonema	PRJEB1697	ASM90053725v1	77350906	77.3509	10397	10397	149.873	303.914	1326.31	136	226	975	5.91835	146.079	274.946	1818.22	4965.47	138	210	1483.5	4018	4790.11	2769.45	923151	7557.44	17452	6.30161
Brugia malayi	Bmal	Clade III	Nematoda	Chromadorea	Rhabditida	Onchocercidae	Brugia	PRJNA10729	Bmal-4.0	88235797	88.2358	10928	16904	148.349	347.868	1448.21	135	227	1056	6.05393	146.093	295.036	1810.21	5170.9	138	209	1438.5	3842.5	5262.85	2837.22	945739	8097.63	17872	6.29913
Brugia pahangi	Bpah	Clade III	Nematoda	Chromadorea	Rhabditida	Onchocercidae	Brugia	PRJEB497	B_pahangi_Glasgow_0011_upd	90545113	90.5451	14674	14674	148.929	288.207	1032.53	136	220	672	5.74609	147.025	254.703	1744.81	4512.78	138	200	1383	3564	4301.42	2714.52	904840	7012.86	16924	6.23462
Brugia timori	Btim	Clade III	Nematoda	Chromadorea	Rhabditida	Onchocercidae	Brugia	PRJEB4663	B_timori_Indonesia_v1_0_4_001_upd	64930714	64.9307	16203	16203	146.43	272.257	734.266	133	215	528	5.46729	142	243.812	1228.74	3094.65	136	200	1011	2558	2699.98	1778.08	592694	4477.96	11092	6.23818
Dirofilaria immitis	Dimm	Clade III	Nematoda	Chromadorea	Rhabditida	Onchocercidae	Dirofilaria	PRJEB1797	nDi.2.2	88309529	88.3095	12857	12857	146.002	338.04	1136.9	134	234	771	5.96963	144.193	296.357	1801.67	5208.25	137	217	1440	4048	5280.2	2795.27	931758	8072.78	17855	6.38757
Elaeophora elaphi	Eela	Clade III	Nematoda	Chromadorea	Rhabditida	Onchocercidae	Elaeophora	PRJEB502	E_elaphi_v1_0_4	82568297	82.5683	10410	10410	149.761	297.993	1252.01	137	234	945	5.87859	146.326	263.977	1730.13	4587.38	138	214	1386	3616.5	4314.45	2615.68	871892	6926.95	16379	6.26186
Loa loa	Lloa	Clade III	Nematoda	Chromadorea	Rhabditida	Onchocercidae	Loa	PRJNA37757	Loa_loa_V3	91373458	91.3735	14908	15445	149.228	331.334	1005.69	136	238	642	5.70683	145.633	296.528	1714.85	4909.98	137	223	1374	3809	4987.61	2679.57	893191	7664.49	16856	6.29055
Litomosoides sigmodontis	Lsig	Clade III	Nematoda	Chromadorea	Rhabditida	Onchocercidae	Litomosoides	PRJEB3075	ASM90053727v1	64813410	64.8134	10246	10246	146.783	259.292	1322.98	135	201	1002	6.05691	144.18	234.448	1781.82	4444.75	137	187	1446	3557	4087.59	2737.9	912632	6822.69	17472	6.38154
Onchocerca flexuosa	Ofle	Clade III	Nematoda	Chromadorea	Rhabditida	Onchocercidae	Onchocerca	PRJEB512	O_flexuosa_Cordoba_0011_upd	86175476	86.1755	16119	16119	148.787	276.376	699.977	138	219	507	5.29242	146.477	254.538	1091.45	2733.56	139	204	909	2225	2379.42	1582.52	527507	3960.93	9370	5.92093
Onchocerca ochengi	Ooch	Clade III	Nematoda	Chromadorea	Rhabditida	Onchocercidae	Onchocerca	PRJEB1465	ASM90053720v1	95513350	95.5134	13990	13990	149.983	316.2	1046.25	136	246	735	5.71162	145.328	288.694	1647.93	4632.85	137	229	1350	3735	4599.77	2542.48	847493	7139.23	15968	6.28048
Onchocerca volvulus	Ovol	Clade III	Nematoda	Chromadorea	Rhabditida	Onchocercidae	Onchocerca	PRJEB513	ASM49940v2	96427137	96.4271	12109	13945	146.027	388.718	1241.37	133	256	897	5.99762	147.029	324.227	1857.24	5628.58	138	232	1485	4306	5909.69	2913.32	971108	8819.99	18263	6.26878
Wuchereria bancrofti	Wban	Clade III	Nematoda	Chromadorea	Rhabditida	Onchocercidae	Wuchereria	PRJEB536	W_bancrofti_Jakarta_0011_upd	76991470	76.9915	13058	13058	146.236	282.937	996.057	135	225	714	5.83431	144.421	255.602	1532.43	3988.97	137	208	1239	3244.5	3724.12	2325.77	775256	6047.28	14602	6.27836
Enterobius vermicularis	Ever	Clade III	Nematoda	Chromadorea	Rhabditida	Oxyuridae	Enterobius	PRJEB503	E_vermicularis_Canary_Islands_upd	150050672	150.051	12895	12895	150.501	272.959	1134.25	137	154	834	5.76282	145.686	227.699	1652.56	4007.71	139	132	1323	3319	3643.42	2558.12	852706	6199.92	16032	6.26711
Syphacia muris	Smur	Clade III	Nematoda	Chromadorea	Rhabditida	Oxyuridae	Syphacia	PRJEB524	S_muris_Valencia_v1_0_4	99093317	99.0933	11117	11119	149.937	230.7	1234.35	137	136	936	5.85931	145.479	192.026	1687.76	3723.51	138	125	1341	2964	3141.16	2605.93	868643	5745.37	16386	6.28797
Thelazia callipaeda	Tcal	Clade III	Nematoda	Chromadorea	Rhabditida	Thelaziidae	Thelazia	PRJEB1205	T_callipaeda_Ticino_0011_upd	75392092	75.3921	10912	10912	151.199	269.045	1225.42	139	202	909	5.79773	147.562	232.891	1730.71	4229.32	139	182	1380	3374.5	3867.85	2681.45	893815	6546.99	16640	6.20561
Toxocara canis	Tcan	Clade III	Nematoda	Chromadorea	Rhabditida	Toxocaridae	Toxocara	PRJEB533	T_canis_Equador_0011_upd	299788016	299.788	20264	20264	161.511	955.214	956.321	144	738	672	5.14586	150.936	884.409	1551.35	9757.09	142	711	1230	7989	12653.2	2391.52	797172	15045.4	14326	5.99034
Ditylenchus destructor	Ddes	Clade IV	Nematoda	Chromadorea	Rhabditida	Anguinidae	Ditylenchus	PRJNA312427	ASM157970v1	111138200	111.138	13931	13938	145.754	332.318	1293.38	126	163	969	6.0877	137.905	285.006	1950.63	5696.96	123	128	1534.5	4512	5409.7	2819.37	939790	8226.41	19027	6.74867
Ditylenchus dipsaci	Ddip	Clade IV	Nematoda	Chromadorea	Rhabditida	Anguinidae	Ditylenchus	PRJNA498219	D.dipsaci.v1.0	227234012	227.234	26428	28064	121.465	516.36	907.722	99	57	651	7.13118	107.024	410.125	1554.49	7101.34	90	55	1287	5190.5	8286.99	2324.01	774669	10609.4	20261	8.71813
Bursaphelenchus xylophilus	Bxyl	Clade IV	Nematoda	Chromadorea	Rhabditida	Aphelenchoididae	Bursaphelenchus	PRJEA64437	ASM23113v1_submitted	74561461	74.5615	17704	17704	225.384	259.042	1128.45	181	76	882	3.5507	238.256	195.59	1695.55	2891.89	194	64	1368	2086	1817.23	2576.85	858951	4392.77	9310	3.61293
Acrobeloides nanus	Anan	Clade IV	Nematoda	Chromadorea	Rhabditida	Cephalobidae	Acrobeloides	PRJEB26554	v1	248054631	248.055	32984	35673	178.081	405.917	1018.73	144	227	690	4.6338	175.869	349.395	1740.73	4849.62	150	218	1395	3797.5	4750.38	2660.87	886958	7410.22	13621	5.11899
Globodera pallida	Gpal	Clade IV	Nematoda	Chromadorea	Rhabditida	Heteroderidae	Globodera	PRJEB123	GPAL001	123625196	123.625	16403	16403	135.064	189.595	1082.44	116	91	753	6.48009	132.916	160.576	1790.3	3792.59	120	78	1419	2842	2554.92	2283.93	761310	4839.34	15932	6.9757
Globodera rostochiensis	Gros	Clade IV	Nematoda	Chromadorea	Rhabditida	Heteroderidae	Globodera	PRJEB13504	nGr	95876286	95.8763	14308	14309	145.413	192.695	1271.85	124	78	933	6.09071	139.073	147.854	1832.07	3631.97	125	70	1476	2832	2780.84	2832.69	944231	5611.39	18846	6.65303
Heterodera glycines	Hgly	Clade IV	Nematoda	Chromadorea	Rhabditida	Heteroderidae	Heterodera	PRJNA381081	Hetgly_1	123846405	123.846	29679	32253	165.057	213.943	1198.58	127	77	852	5.22419	141.802	170.167	1924.09	4062.89	126	65	1534.5	3131.5	3169.71	2851.64	950548	6021.2	18656	6.54219
Meloidogyne arenaria	Mare	Clade IV	Nematoda	Chromadorea	Rhabditida	Meloidogynidae	Meloidogyne	PRJEB8714	ASM90000398v1	258067405	258.067	101269	103000	169.681	159.062	811.312	135	57	525	4.66085	146.793	156.913	1732.25	3427.01	132	51	1425	2759	2643.82	2703.92	901306	5346.13	16886	6.24501
Meloidogyne enterolobii	Ment	Clade IV	Nematoda	Chromadorea	Rhabditida	Meloidogynidae	Meloidogyne	PRJNA340324	ASM369367v1	162967259	162.967	29473	30946	145.072	213.002	905.733	126	76	639	5.78906	137.682	184.035	1651.52	3675.01	125	53	1329	2971.5	2921.93	2385.62	795207	5306.72	15902	6.66577
Meloidogyne floridensis	Mflo	Clade IV	Nematoda	Chromadorea	Rhabditida	Meloidogynidae	Meloidogyne	PRJEB6016	nMf_1_1	96673063	96.6731	49938	49941	114.721	173.46	524.895	90	88	336	6.81169	129.78	157.72	1264.95	2644.52	118	54	1053	2233.5	2027.97	1863.97	621325	3887.45	12898	6.91962
Meloidogyne graminicola	Mgra	Clade IV	Nematoda	Chromadorea	Rhabditida	Meloidogynidae	Meloidogyne	PRJNA411966	Mgraminicola_V1	38184958	38.185	10895	10895	145.012	111.423	1298.9	124	48	999	6.12611	138.239	94.3921	1726.95	2811.75	125	46	1422	2264	1592.49	2539.94	846646	4127.65	16921	6.66197
Meloidogyne hapla	Mhap	Clade IV	Nematoda	Chromadorea	Rhabditida	Meloidogynidae	Meloidogyne	PRJNA29083	Freeze_1	53017507	53.0175	14419	14419	171.341	152.969	1047.45	144	53	753	4.8816	153.281	120.412	1652.6	2830.42	138	49	1333.5	2274	1736.1	2436.53	812177	4172.03	14446	5.92892
Meloidogyne incognita	Minc	Clade IV	Nematoda	Chromadorea	Rhabditida	Meloidogynidae	Meloidogyne	PRJEB8714	Meloidogyne_incognita_V3	183531997	183.532	43718	45351	161.052	172.663	998.552	130	52	720	5.20771	146.518	167.37	1711.1	3498.34	132	50	1414.5	2762.5	2784.53	2667.04	889012	5450.42	16670	6.25038
Meloidogyne javanica	Mjav	Clade IV	Nematoda	Chromadorea	Rhabditida	Meloidogynidae	Meloidogyne	PRJEB8714	ASM90000394v1	235798407	235.798	97208	98578	167.333	154.807	773.364	134	57	511	4.68304	145.739	150.533	1666.7	3237.71	131	51	1410	2693	2452.34	2604.43	868143	5054.06	16332	6.27086
Halicephalobus mephisto	Hmep	Clade IV	Nematoda	Chromadorea	Rhabditida	Panagrolaimidae	Halicephalobus	PRJNA528747	SWDT01000000	61428783	61.4288	12546	28062	334.264	511.049	1663.98	209	144	1185	2.39068	369.775	323.825	1917.18	3272.31	241	49	1525.5	2292	2024.55	2866.1	955367	4888.82	6261	2.1845
Panagrellus redivivus	Pred	Clade IV	Nematoda	Chromadorea	Rhabditida	Panagrolaimidae	Panagrellus	PRJNA186477	Pred3	65093147	65.0931	24249	26372	288.307	163.12	1149.28	206	53	852	2.59841	327.265	137.398	1820.17	2446.95	221	54	1458	1868	963.982	2800.92	933639	3763.41	7029	2.50954
Steinernema carpocapsae	Scar	Clade IV	Nematoda	Chromadorea	Rhabditida	Steinernematidae	Steinernema	PRJNA202318	ASM75764v3	84512609	84.5126	30931	36703	213.149	147.369	936.938	167	47	666	3.62424	232.1	132.869	1658.83	2475.58	184	47	1341	1933	1255.35	2550.97	850325	3804.97	9464	3.70995
Steinernema feltiae	Sfel	Clade IV	Nematoda	Chromadorea	Rhabditida	Steinernematidae	Steinernema	PRJNA204661	S_felt_v1_submitted	82627153	82.6272	33457	36432	220.025	152.686	1007.01	168	48	752.5	3.5519	227.123	109.31	1698.77	2407.04	180	47	1377	1866	1088.62	2611.85	870618	3699.62	9973	3.81836
Steinernema glaseri	Sgla	Clade IV	Nematoda	Chromadorea	Rhabditida	Steinernematidae	Steinernema	PRJNA204943	S_glas_v1_submitted	92932499	92.9325	34137	37114	216.265	217.702	946.621	166	50	684	3.56757	221.467	158.719	1686.36	2736.2	177	47	1399.5	2158	1595.76	2564.84	854946	4159.02	10075	3.92812
Steinernema monticolum	Smon	Clade IV	Nematoda	Chromadorea	Rhabditida	Steinernematidae	Steinernema	PRJNA205067	S_monti_v1_submitted	89356173	89.3562	36005	38379	217.014	156.438	890.522	165	48	654	3.48506	227.838	118.919	1608.18	2328.65	180.5	47	1320	1843	1097.27	2448.33	816111	3546.53	9237	3.77277
Steinernema scapterisci	Ssca	Clade IV	Nematoda	Chromadorea	Rhabditida	Steinernematidae	Steinernema	PRJNA204942	S_scapt_v1_submitted	79776474	79.7765	31376	33147	224.786	152.562	1071.58	168	47	819	3.51547	231.255	126.224	1790.6	2641.72	183	47	1458	2074	1301.37	2739.58	913194	4039.19	10332	3.77138
Parastrongyloides trichosuri	Ptri	Clade IV	Nematoda	Chromadorea	Rhabditida	Strongyloididae	Parastrongyloides	PRJEB515	P_trichosuri_KNP	42486966	42.487	15010	15010	592.268	178.924	1382.97	348	48	1065	0.965344	725.064	154.608	1812.42	2044.29	345	47	1422	1530	356.372	2787.43	929142	3142.07	2312	0.829439
Strongyloides papillosus	Spap	Clade IV	Nematoda	Chromadorea	Rhabditida	Strongyloididae	Strongyloides	PRJEB525	S_papillosus_LIN_v2_1_4	60447969	60.448	18456	18456	549.332	143.262	1214.95	304	48	945.5	0.997315	716.537	146.083	1762.11	1975.27	343	49	1401	1505.5	329.126	2722.42	907472	3049.82	2261	0.830512
Strongyloides ratti	Srat	Clade IV	Nematoda	Chromadorea	Rhabditida	Strongyloididae	Strongyloides	PRJEB125	S_ratti_ED321_v5_0_4	43166851	43.1669	12464	13070	518.807	189.368	1406.18	264	52	1089	1.21504	638.656	185.342	1791.98	2126.68	289	51	1416	1595	513.769	2752.28	917428	3264.46	2782	1.0108
Strongyloides stercoralis	Sste	Clade IV	Nematoda	Chromadorea	Rhabditida	Strongyloididae	Strongyloides	PRJEB528	S_stercoralis_PV0001_v2_0_4	42674647	42.6746	13098	13098	522.261	195.521	1370.29	265	51	1054.5	1.18498	652.156	192.383	1804.82	2144.86	297	53	1419	1559	520.588	2764.75	921584	3283.77	2715	0.982005
Strongyloides venezuelensis	Sven	Clade IV	Nematoda	Chromadorea	Rhabditida	Strongyloididae	Strongyloides	PRJEB530	S_venezuelensis_HH1	52178999	52.179	16904	16904	500.445	206.64	1202.53	261	50	921	1.16664	697.471	176.866	1764.66	2035.28	318	49	1423.5	1559	404.846	2641.83	880609	3044.77	2297	0.869474
Micoletzkya japonica	Mjap	Clade V	Nematoda	Chromadorea	Rhabditida	Diplogasteridae	Micoletzkya	PRJEB27334	Micoletzkya_japonica_genome	201900956	201.901	24971	24971	108.258	439.838	1056.94	95	166	687	8.29102	103.994	288.048	2103.03	7640.09	97	140	1641	5878.5	8006.59	3043.82	1014605	11047.6	27847	9.14872
Parapristionchus giblindavisi	Pgib	Clade V	Nematoda	Chromadorea	Rhabditida	Diplogasteridae	Parapristionchus	PRJEB27334	Parapristionchus_genome	200833897	200.834	35770	35770	103.613	345.942	850.749	91	150	519	8.47588	103.874	297.423	1919.25	7117.21	97	116	1494	5332.5	7589.03	2810.79	936929	10391.1	25615	9.11311
Pristionchus arcanus	Parc	Clade V	Nematoda	Chromadorea	Rhabditida	Neodiplogasteridae	Pristionchus	PRJEB27334	P._arcanus_genome	202757162	202.757	35909	35909	104.277	269.727	1277.03	90	108	834	8.80677	99.8078	300.589	2324.75	9025.55	93	140	1809	6238.5	9675.96	3369.25	1123084	13032.9	32328	9.59501
Pristionchus entomophagus	Pent	Clade V	Nematoda	Chromadorea	Rhabditida	Neodiplogasteridae	Pristionchus	PRJEB27334	P._entomophagus_genome	264161588	264.162	37278	37278	103.434	312.207	1029.65	91	131	690	8.69681	99.9741	330.824	2205.11	9171.19	93	154	1723.5	6749	10184.4	3228.12	1076039	13408.3	30860	9.55975
Pristionchus exspectatus	Pexs	Clade V	Nematoda	Chromadorea	Rhabditida	Neodiplogasteridae	Pristionchus	PRJEB24288	Pristionchus_exspectatus_de_novo_assembly	177635997	177.636	31172	31172	103.376	246.089	1275.97	90	115	867	8.88973	100.062	272.417	2295.98	8274.34	93	136	1749	5830	8686.55	3338.9	1112968	12022.6	31939	9.56571
Pristionchus fissidentatus	Pfis	Clade V	Nematoda	Chromadorea	Rhabditida	Neodiplogasteridae	Pristionchus	PRJEB27334	Pristionchus_fissidentatus_genome	247442930	247.443	25634	25634	100.207	388.814	1184.81	90	175	769.5	9.13535	100.3	393.615	2276.04	10814.5	94	188	1767	7951	12406.4	3312.25	1104083	15713.5	31592	9.53793
Pristionchus japonicus	Pjap	Clade V	Nematoda	Chromadorea	Rhabditida	Neodiplogasteridae	Pristionchus	PRJEB27334	Pristionchus_japonicus_genome	223093336	223.093	31995	31995	103.73	253.01	1269.48	91	98	861	8.8527	99.7765	295.707	2294.24	8797.97	93	122	1764	6095	9475.93	3347.75	1115917	12818.6	32114	9.59271
Pristionchus maxplancki	Pmax	Clade V	Nematoda	Chromadorea	Rhabditida	Neodiplogasteridae	Pristionchus	PRJEB27334	Prisstionchus_maxplancki_genome	265592641	265.593	31765	31765	103.265	269.944	1381.27	91	83	912	8.95985	99.6345	326.46	2388.48	9888.05	93	115	1852.5	7014	10874.4	3474.48	1158160	14337.7	33442	9.62504
Pristionchus mayeri	Pmay	Clade V	Nematoda	Chromadorea	Rhabditida	Neodiplogasteridae	Pristionchus	PRJEB27334	Pristionchus_mayeri_genome	297448349	297.448	36554	36554	101.912	332.74	1027.1	90	122	681	8.83873	100.573	326.79	2132.56	8735.05	93	122	1638	6363	9672.66	3128.9	1042966	12796.9	29669	9.48225
Pristionchus pacificus	Ppac	Clade V	Nematoda	Chromadorea	Rhabditida	Neodiplogasteridae	Pristionchus	PRJNA12644	El_Paco	158500396	158.5	26342	26463	106.065	273.212	1340.13	91	114	873	8.68106	100.445	301.412	2363.09	9152.75	93	146	1806	6132	9974.02	3481.35	1160450	13445.4	33216	9.54113
Caenorhabditis angaria	Cang	Clade V	Nematoda	Chromadorea	Rhabditida	Rhabditidae	Caenorhabditis	PRJNA51225	40981	105997628	105.998	27970	33934	254.92	409.169	878.637	183	106	603	2.78468	241.426	437.195	1379.36	3440.04	177	140	1119	2358	2983.86	1998.73	666242	4981.18	6834	3.41918
Caenorhabditis brenneri	Cbre	Clade V	Nematoda	Chromadorea	Rhabditida	Rhabditidae	Caenorhabditis	PRJNA20035	C_brenneri-6.0.1b	190369721	190.37	30705	33389	230.441	257.399	1196.69	156	54	942	3.50354	254.325	252.74	1754.29	3244.92	168	53	1410	2289	2291.09	2697.99	899330	4987.44	9074	3.36324
Caenorhabditis briggsae	Cbri	Clade V	Nematoda	Chromadorea	Rhabditida	Rhabditidae	Caenorhabditis	PRJNA10731	CB4	108384165	108.384	20829	27172	208.806	362.176	1325.27	147	53	1005	4.0282	247.805	343.266	1788.79	3923.4	166	52	1437	2587	3340.66	2798.13	932710	6140.12	9746	3.48304
Caenorhabditis elegans	Cele	Clade V	Nematoda	Chromadorea	Rhabditida	Rhabditidae	Caenorhabditis	PRJNA13758	WBcel235	100286401	100.286	19999	65173	209.064	378.536	1410.42	146	79	1026	4.01706	238.324	373.605	1799.44	4246.71	165	73	1431	2901	3859.34	2832.99	944330	6697.06	10330	3.64632
Caenorhabditis japonica	Cjap	Clade V	Nematoda	Chromadorea	Rhabditida	Rhabditidae	Caenorhabditis	PRJNA12591	C_japonica-7.0.1	166256191	166.256	29935	38988	238.148	515.981	896.175	158	80	600	3.08705	253.809	591.385	1569.18	4634.06	163	89	1266	3562	4667.8	2388.24	796079	7057.67	7900	3.30788
Caenorhabditis latens	Clat	Clade V	Nematoda	Chromadorea	Rhabditida	Rhabditidae	Caenorhabditis	PRJNA248912	CaeLat1.0	117124750	117.125	24855	25624	203.549	252.324	1162.19	143	53	834	4.05238	239.36	247.675	1782.54	3379.32	161	53	1413	2479	2399.97	2680.31	893437	5079.12	9707	3.62159
Caenorhabditis nigoni	Cnig	Clade V	Nematoda	Chromadorea	Rhabditida	Rhabditidae	Caenorhabditis	PRJNA384657	nigoni.pc_2016.07.14	129488540	129.489	29167	44605	222.063	264.554	1167.92	153	53	903	3.647	253.101	269.09	1766.81	3376.14	170	52	1413	2478	2492.85	2735.49	911831	5229.64	9277	3.39134
Caenorhabditis remanei	Crem	Clade V	Nematoda	Chromadorea	Rhabditida	Rhabditidae	Caenorhabditis	PRJNA53967	C_remanei-15.0.1	145442736	145.443	31438	33033	240.395	247.302	1203.77	158	52	972	3.32773	255.141	280.501	1772.97	3441.66	171	54	1441.5	2423.5	2583.14	2743.28	914426	5327.69	9218	3.36021
Caenorhabditis sinica	Csin	Clade V	Nematoda	Chromadorea	Rhabditida	Rhabditidae	Caenorhabditis	PRJNA194557	1	131797386	131.797	34696	46280	221.543	202.302	1166.84	152	54	930	3.65679	243.903	218.368	1673.3	2953.05	166	53	1374	2334	2000.26	2614.17	871389	4615.62	9172	3.50857
Caenorhabditis tropicalis	Ctro	Clade V	Nematoda	Chromadorea	Rhabditida	Rhabditidae	Caenorhabditis	PRJNA53597	Caenorhabditis_sp11_JU1373-3.0.1	79321433	79.3214	22326	27721	218.785	188.588	1117.96	154	48	855	3.67622	249.669	162.918	1679.22	2612.05	167	48	1354.5	1964	1425.37	2564.18	854726	3991.21	8755	3.41435
Diploscapter coronatus	Dcor	Clade V	Nematoda	Chromadorea	Rhabditida	Rhabditidae	Diploscapter	PRJDB3143	ASM220778v1	170470382	170.47	34063	34063	124.854	213.353	1247.04	112	120	963	7.20744	122.582	210.242	1794.26	4661.38	114	147	1428	3629	4481.3	2806.06	935354	7285.74	21360	7.61209
Diploscapter pachys	Dpac	Clade V	Nematoda	Chromadorea	Rhabditida	Rhabditidae	Diploscapter	PRJNA280107	DipSp1Ass11Ann3	157719873	157.72	27341	38423	138.152	212.996	1393.9	117	132	1065	6.52099	123.432	209.279	1887.99	4879.81	115	151	1518	3874	4469.78	2823.37	941122	7290.44	21407	7.58208
Mesorhabditis belari	Mbel	Clade V	Nematoda	Chromadorea	Rhabditida	Rhabditidae	Mesorhabditis	PRJEB30104	M.Belari_Hybrid_genome	163453184	163.453	27588	30020	106.388	300.249	1095.03	95	82	795	8.48632	102.692	191.429	1808.97	4989.65	96	52	1461	3377	4806	2735.27	911756	7539.36	25157	9.19727
Oscheius tipulae	Otip	Clade V	Nematoda	Chromadorea	Rhabditida	Rhabditidae	Oscheius	PRJEB15512	Oscheius_tipulae_assembly_v2	59468623	59.4686	14626	14938	159.753	157.583	1350.72	132	41	1023	5.5193	167.997	143.221	1857.25	3297.37	140	41	1461	2568.5	2163.07	2791.13	930377	4952.66	15134	5.42217
Ancylostoma caninum	Acan	Clade V	Nematoda	Chromadorea	Strongylida	Ancylostomatidae	Ancylostoma	PRJNA72585	A_caninum_9.3.2.ec.cg.pg	465750606	465.751	30198	30198	124.658	318.509	777.356	112	96	537	6.73554	121.801	288.283	1581.09	5035	114	96	1230	4142.5	5256.84	2407.26	802419	7663.27	18265	7.58747
Ancylostoma ceylanicum	Acey	Clade V	Nematoda	Chromadorea	Strongylida	Ancylostomatidae	Ancylostoma	PRJNA231479	Acey_2013.11.30.genDNA	313092710	313.093	36687	65583	137.786	645.146	923.219	113	117	600	6.17448	121.275	471.602	1710.18	7888.96	114	101	1353	5774.5	9601.81	2659.43	886478	12259.4	20400	7.67081
Ancylostoma duodenale	Aduo	Clade V	Nematoda	Chromadorea	Strongylida	Ancylostomatidae	Ancylostoma	PRJNA72581	A_duodenale_2.2.ec.cg.pg	332878295	332.878	27485	27485	130.84	339.47	639.154	114	116	459	6.07834	120.429	285.948	1166.05	3648.78	114	104	933	3052	3776.23	1773.81	591270	5549.79	13228	7.45739
Necator americanus	Name	Clade V	Nematoda	Chromadorea	Strongylida	Ancylostomatidae	Necator	PRJNA72135	N__americanus_v1	244075060	244.075	19153	19153	125.913	642.532	807.258	112	141	576	6.7032	121.757	440.182	1462.84	6311.21	114	109	1218	4965	7369.52	2225.57	741855	9593.04	16781	7.54011
Angiostrongylus cantonensis	Acan2	Clade V	Nematoda	Chromadorea	Strongylida	Angiostrongylidae	Angiostrongylus	PRJEB493	A_cantonensis_Taipei_v1_5_4	253242791	253.243	14520	14520	129.639	719.175	859.52	117	214	639	6.55028	120.914	535.918	1353.82	6818.35	115	137	1131	5072	8284.23	2051.82	683939	10336.6	15478	7.54356
Angiostrongylus costaricensis	Acos	Clade V	Nematoda	Chromadorea	Strongylida	Angiostrongylidae	Angiostrongylus	PRJEB494	A_costaricensis_Costa_Rica_0011_upd	262782696	262.783	13417	13417	129.412	772.159	978.563	117	231	732	6.70534	120.707	569.044	1483.66	7908.97	115	141	1206	6037	10010.6	2312.85	770951	12322.2	17628	7.62176
Oesophagostomum dentatum	Oden	Clade V	Nematoda	Chromadorea	Strongylida	Chabertiidae	Oesophagostomum	PRJNA72579	O_dentatum_10.0.ec.cg.pg	489973581	489.974	25291	25291	123.185	353.119	653.02	111	75	489	6.58653	120.462	310.443	1136.25	3754.02	114	79	931.5	2908	3832.42	1662.06	554021	5495.89	12356	7.43413
Dictyocaulus viviparus	Dviv	Clade V	Nematoda	Chromadorea	Strongylida	Dictyocaulidae	Dictyocaulus	PRJEB5116	nDv.1.0	169388535	169.389	14306	14306	122.312	469.947	1122.22	111	169	837	7.28469	118.049	357.275	1661.98	6334.69	112	120	1366	4892	7060.47	2514.08	838027	9571.72	19809	7.87922
Haemonchus contortus	Hcon	Clade V	Nematoda	Chromadorea	Strongylida	Haemonchidae	Haemonchus	PRJNA205202	Hco_v4_coding_submitted	319640208	319.64	23610	24942	116.763	768.553	908.896	107	246	549	7.46415	118.183	597.92	1817.71	10416.1	111	174	1425	7333	11865.7	2510.54	836847	14374.2	19878	7.91782
Haemonchus placei	Hpla	Clade V	Nematoda	Chromadorea	Strongylida	Haemonchidae	Haemonchus	PRJEB509	H_placei_MHpl1_0011_upd	259125910	259.126	21928	21928	133.121	492.747	824.356	115	141	573	6.2989	121.764	347.355	1472.88	5327.21	115	107	1180.5	4066	5927.96	2265.71	755236	8193.25	17092	7.54378
Teladorsagia circumcincta	Tcir	Clade V	Nematoda	Chromadorea	Strongylida	Haemonchidae	Teladorsagia	PRJNA72569	T_circumcincta.14.0.ec.cg.pg	700614188	700.614	25572	25572	123.204	1369.77	641.586	110	340	486	6.55796	117.817	867.2	1024.09	7694.77	111	189	852	4391	9839.25	1510.24	503415	11349.8	11365	7.52527
Nippostrongylus brasiliensis	Nbra	Clade V	Nematoda	Chromadorea	Strongylida	Heligmonellidae	Nippostrongylus	PRJEB511	N_brasiliensis_RM07_v1_5_4_0011_upd	294400206	294.4	22796	22796	129.774	507.456	856.703	113	145	609	6.53845	119.716	391.372	1466.04	5867.4	114	112	1227	4680	6800.1	2264.6	754868	9065.13	17397	7.68214
Heligmosomoides polygyrus	Hpol	Clade V	Nematoda	Chromadorea	Strongylida	Heligmosomatidae	Heligmosomoides	PRJEB1203	H_bakeri_Edinburgh_0011_upd	560662278	560.662	27459	27459	149.7	1008.85	724.813	122	139	519	5.30035	123.044	735.804	1327.72	8531.72	116	100	1062	6966	10633.1	1959.42	653140	12592.8	14474	7.38688
Heterorhabditis bacteriophora	Hbac	Clade V	Nematoda	Chromadorea	Strongylida	Heterorhabditidae	Heterorhabditis	PRJNA13977	Heterorhabditis_bacteriophora-7.0	77007652	77.0077	20964	20964	112.185	310.601	659.486	102	125	426	7.39751	117.463	281.006	1239.85	3924.92	111	117	993	2989.5	3356.34	1549.76	516586	4906.15	11975	7.72701
Cylicostephanus goldi	Cgol	Clade V	Nematoda	Chromadorea	Strongylida	Strongylidae	Cylicostephanus	PRJEB498	C_goldi_Cheshire_0011	173362437	173.362	13906	13906	136.21	131.284	542.53	117	58	456	5.49837	124.25	125.947	724.072	1332.09	114	59	624	1151	684.019	815.361	271787	1498.6	5452	6.68661
Strongylus vulgaris	Svul	Clade V	Nematoda	Chromadorea	Strongylida	Strongylidae	Strongylus	PRJEB531	S_vulgaris_Kentucky_0011_upd	291096078	291.096	21071	21079	128.232	207.064	561.231	115	72	450	6.01656	122.68	196.47	836.722	1980.25	116	73	693	1466.5	1527.75	1116.59	372197	2645.61	7787	6.97391
Drosophila melanogaster	Dmel	Outgroup	Arthropoda	Insecta	Diptera	Drosophilidae	Drosophila		BDGP6.28	142573024	142.573	13947	34920	375.38	1285.2	1982.65	198	82	1407	2.15959	411.014	908.323	1965.62	5401.22	215	68	1519.5	2200.5	4830.46	2770.19	923396	7594.12	5328	1.92334
Homo sapiens	Hsap	Outgroup	Chordata	Mammalia	Primates	Hominidae	Homo		GRCh38.p13	4537931177	4537.93	20440	229649	149.679	6009.68	1142.23	116	1623	699	5.8055	139.207	4277.04	1871.26	55087.6	119	1380	1459.5	27164.5	75673.6	2679.93	893310	78334.5	17742	6.62032

## Sheet: TableS2
Supplementary Table S2. The predicted number and rate of intron losses and gains of each branch
					Rate-variation model				ML(by Site histories under rate-variation model + posterior >= 0.99)					Dollo
Branches	Clade	Intron density	Scaled Intron density	Branch length	Loss rate	Gain rate	Loss probability	Gain probability	Introns present	Losses	Gains	Cumulative loss	Cumulative gain	Introns present	Losses	Gains	Cumulative loss	Cumulative gain
Hsap	Outgroup	6.62	14.3064	0.573966	4.61278	0.0118533	0.987655	0.00253795	1462	7	0	7	0	1462	61	579	61	579
Dmel	Outgroup	1.92	3.61086	0.61133	55.958	0.0127891	0.999772	0.000228497	369	559	0	559	0	369	733	158	733	158
Rcul	Clade I	5.61	7.47614	0.689683	3.14937	0.00351496	0.956204	0.0010672	764	50	0	50	0	764	265	112	497	317
Tmur2	Clade I	5.15	7.59357	0.117575	0.0925162	0.000120408	0.0883604	0.000114999	789	0	1	0	1	776	16	6	417	249
Ttri	Clade I	4.51	7.06515	0.0682177	0.88093	0.000586759	0.585456	0.000389953	722	17	25	17	25	722	69	26	491	269
Tsui	Clade I	4.72	6.73244	0.0518175	0.450659	0.000271221	0.362746	0.000218312	688	10	12	10	12	688	89	12	511	255
NODE1		-	7.48592	0.0941279	0.0752574	9.58167e-07	0.0724953	9.23e-07	485	0	0	0	0	765	21	0	422	243	NODE1: Ttri,Tsui
NODE2		-	7.69142	0.314148	1.98198	0.000221435	0.862139	9.63215e-05	669	0	0	0	0	786	64	7	401	243	NODE2: Tmur2,Ttri,Tsui
Tpat	Clade I	5.11	7.66206	0.00843436	0.25098	0.000250528	0.221935	0.000221536	811	7	12	204	446	783	36	9	415	254
Tmur	Clade I	5.13	7.69142	0.00437838	0.138737	4.09894e-05	0.129541	3.82723e-05	804	4	2	4	2	786	19	2	420	245
Tbri	Clade I	5.13	7.72078	0.0037677	0.0695736	2.02714e-05	0.0672079	1.95821e-05	806	2	1	210	437	789	14	0	401	246
NODE3		-	7.85777	0.00123372	1.00009e-06	9.27491e-07	1.00009e-06	9.2749e-07	659	11	2	208	436	803	5	0	387	246	NODE3: Tmur,Tbri
Tnat	Clade I	5.1	7.75013	0.00512504	0.0337564	2.00639e-05	0.0331927	1.97289e-05	807	1	1	198	435	792	17	1	399	247
NODE4		-	7.9067	0.00140365	1.00007e-06	1.99375e-05	1.00006e-06	1.99372e-05	385	0	0	197	434	808	3	1	382	246	NODE4: Tmur,Tbri,Tnat
NODE5		-	7.92627	0.00294961	1.00012e-06	9.30532e-07	1.00012e-06	9.30531e-07	915	0	434	197	434	810	7	0	379	245	NODE5: Tpat,Tmur,Tbri,Tnat
Tspi	Clade I	5.12	7.11408	0.0237903	0.743748	0.000586355	0.524536	0.000413533	727	19	26	217	26	727	103	18	480	263
Tnel	Clade I	5.13	7.68164	0.00750467	0.034508	6.0337e-05	0.0339183	5.93061e-05	808	1	3	199	3	785	30	3	407	248
NODE6		-	7.94584	0.00096552	1.00014e-06	9.38693e-07	1.00014e-06	9.38693e-07	1775	1	0	198	0	812	5	0	377	245	NODE6: Tspi,Tnel
NODE7		-	7.99477	0.0207864	0.207627	1.99736e-05	0.187488	1.80363e-05	1283	54	0	197	0	817	7	1	372	245	NODE7: Tpat,Tmur,Tbri,Tnat,Tspi,Tnel
Tpse	Clade I	5.1	7.67185	0.0237875	0.192692	0.000171263	0.17525	0.000155761	813	5	8	148	8	784	32	6	410	250
Tzim	Clade I	5.1	7.60335	0.00621721	1.00008e-06	9.26316e-07	1.00008e-06	9.26315e-07	810	0	0	143	0	777	28	0	411	244
Tpap	Clade I	5.12	7.69142	0.00751681	0.17865	2.0708e-05	0.1636	1.89635e-05	806	5	1	148	1	786	20	1	403	245
NODE8		-	7.87735	0.00894507	0.0610863	1.39609e-05	0.0592576	1.3543e-05	902	0	0	143	0	805	5	0	383	244	NODE8: Tzim,Tpap
NODE9		-	7.92627	0.016654	1.00006e-06	9.27386e-07	1.00006e-06	9.27385e-07	1017	0	0	143	0	810	13	0	378	244	NODE9: Tpse,Tzim,Tpap
NODE10		-	8.05349	0.41658	1.06125	8.43039e-05	0.653955	5.1949e-05	483	143	0	143	0	823	28	8	365	244	NODE10: Tpat,Tmur,Tbri,Tnat,Tspi,Tnel,Tpse,Tzim,Tpap
NODE11		-	8.2492	0.169583	2.42975	0.000120431	0.911907	4.51987e-05	837	0	0	0	0	843	63	10	337	236	NODE11: Tmur2,Ttri,Tsui,Tpat,Tmur,Tbri,Tnat,Tspi,Tnel,Tpse,Tzim,Tpap
Sbat	Clade I	4.84	6.63458	0.535255	2.25668	0.00114638	0.894968	0.00045464	678	39	0	39	0	678	259	41	533	267
NODE12		-	8.76783	0.0988126	0.795424	0.000224395	0.548557	0.000154752	665	0	0	0	0	896	42	21	274	226	NODE12: Tmur2,Ttri,Tsui,Tpat,Tmur,Tbri,Tnat,Tspi,Tnel,Tpse,Tzim,Tpap,Sbat
NODE13		-	8.97332	0.101343	2.63678	0.00168491	0.927936	0.000592954	655	0	0	0	0	917	190	63	232	205	NODE13: Rcul,Tmur2,Ttri,Tsui,Tpat,Tmur,Tbri,Tnat,Tspi,Tnel,Tpse,Tzim,Tpap,Sbat
Psam	Clade C	5.12	6.99665	0.336016	2.75963	0.00219064	0.93608	0.000743077	715	0	0	0	0	715	278	107	566	337
Asim	Clade III	5.73	5.2059	0.257958	1.24064	0.000363845	0.710698	0.000208428	532	35	14	82	15	532	177	13	963	551
Tcan	Clade III	5.99	5.9496	0.171106	0.687779	0.000176961	0.49727	0.000127944	608	21	2	68	3	608	92	6	881	545
Alum	Clade III	6.13	6.22359	0.0187565	0.404098	0.000207521	0.332389	0.000170695	663	10	4	57	5	636	38	9	857	549
Asuu	Clade III	6.13	6.23338	0.0155538	0.37536	6.12417e-05	0.312949	5.10591e-05	655	10	0	57	1	637	30	2	849	542
NODE14		-	6.50737	0.0269048	0.337506	9.56057e-07	0.286452	8.11436e-07	675	0	0	47	1	665	21	0	819	540	NODE14: Alum,Asuu
Pequ	Clade III	5.81	2.28003	0.167414	10.7976	0.00325545	0.999678	0.0003014	233	72	84	119	85	233	508	77	1328	617
Puni	Clade III	6.28	6.58566	0.00619296	0.0459807	0.000393051	0.0449308	0.000384077	675	0	1	47	2	673	9	18	829	558
NODE15		-	6.49759	0.0402409	0.536007	9.94352e-07	0.41492	7.69723e-07	676	0	0	47	1	664	22	0	820	540	NODE15: Pequ,Puni
NODE16		-	6.71287	0.125547	0.0296122	9.61477e-07	0.029178	9.47381e-07	674	0	0	47	1	686	9	1	798	540	NODE16: Alum,Asuu,Pequ,Puni
NODE17		-	6.79115	0.0623842	0.0304335	1.87898e-05	0.0299748	1.85066e-05	665	0	0	47	1	694	3	1	789	539	NODE17: Tcan,Alum,Asuu,Pequ,Puni
NODE18		-	6.81072	0.102237	1.00017e-06	4.55736e-05	1.00014e-06	4.55725e-05	782	47	0	47	1	696	37	1	786	538	NODE18: Asim,Tcan,Alum,Asuu,Pequ,Puni
Dmed	Clade III	6.22	6.32145	0.373324	0.912179	0.000425519	0.598244	0.000279072	646	23	12	24	13	646	80	17	852	554
Gpul	Clade III	5.53	3.76743	0.308606	2.50848	0.00103195	0.918315	0.000377779	385	41	36	46	41	385	336	30	1128	569
Tcal	Clade III	6.21	6.24316	0.200509	0.414619	0.000149025	0.339384	0.000121983	657	9	7	14	12	638	56	6	853	547
Lloa	Clade III	6.29	6.31166	0.0593148	0.64288	6.5657e-05	0.47421	4.84308e-05	645	21	3	26	8	645	30	2	849	550
Wban	Clade III	6.28	5.79303	0.0244041	0.444948	8.66736e-05	0.359128	6.99563e-05	592	15	3	20	8	592	83	4	904	552
Bmal	Clade III	6.3	6.43887	0.00280582	0.329646	6.30385e-05	0.280814	5.37002e-05	659	10	0	16	6	658	14	4	839	553
Btim	Clade III	6.24	5.15697	0.0189311	0.460682	0.000178419	0.369117	0.000142956	527	15	7	21	13	527	146	5	971	554
NODE19		-	6.53673	0.00430171	0.0260446	3.41541e-06	0.0257083	3.37131e-06	666	1	1	6	6	668	1	0	825	549	NODE19: Bmal,Btim
Bpah	Clade III	6.23	6.26273	0.00927933	0.376541	0.000146346	0.313748	0.000121941	661	12	4	17	9	640	36	7	860	556
NODE20		-	6.54651	0.0192371	0.0599121	3.91184e-05	0.0581515	3.79688e-05	669	0	0	5	5	669	3	1	824	549	NODE20: Bmal,Btim,Bpah
NODE21		-	6.56609	0.0533755	1.00013e-06	9.64867e-07	1.00012e-06	9.64866e-07	655	0	0	5	5	671	2	0	821	548	NODE21: Wban,Bmal,Btim,Bpah
NODE22		-	6.58566	0.0104062	0.00928884	9.34155e-07	0.00924583	9.2983e-07	662	0	0	5	5	673	7	0	819	548	NODE22: Lloa,Wban,Bmal,Btim,Bpah
Lsig	Clade III	6.38	6.34102	0.109464	0.605996	0.000392109	0.454389	0.000294012	648	13	18	18	23	648	24	12	857	561
Avit	Clade III	6.3	6.13552	0.0655594	0.775899	0.000403241	0.539615	0.000280443	627	18	18	23	23	627	51	18	884	567
NODE23		-	6.45845	0.00968897	0.121066	9.49347e-07	0.114025	8.9413e-07	670	0	0	5	5	660	9	0	833	549	NODE23: Lsig,Avit
Eela	Clade III	6.26	6.15509	0.069425	0.423256	0.000148828	0.345065	0.000121334	658	11	6	16	11	629	47	7	871	556
NODE24		-	6.54651	0.015965	0.102513	2.15029e-05	0.0974329	2.04372e-05	662	0	0	5	5	669	12	1	824	549	NODE24: Lsig,Avit,Eela
NODE25		-	6.65416	0.0147987	1.00005e-06	4.15958e-05	1.00003e-06	4.15949e-05	661	0	0	5	5	680	14	1	812	548	NODE25: Lloa,Wban,Bmal,Btim,Bpah,Lsig,Avit,Eela
Dimm	Clade III	6.39	6.32145	0.0895762	0.772189	0.000401292	0.537905	0.000279539	646	23	18	28	23	646	44	13	858	560
Ofle	Clade III	5.92	4.57962	0.0478178	0.879861	0.000246092	0.585098	0.000163648	468	19	8	24	13	468	209	9	1032	556
Ovol	Clade III	6.27	6.42909	0.00280572	0.413047	7.62768e-05	0.338357	6.24839e-05	657	9	0	15	5	657	12	4	839	552
Ooch	Clade III	6.28	6.16488	0.0192427	1.88498	0.00124271	0.847798	0.000558927	630	56	48	62	53	630	78	43	905	591
NODE26		-	6.50737	0.0187945	1.00012e-06	9.79305e-07	1.00012e-06	9.79304e-07	661	1	0	6	5	665	4	1	827	548	NODE26: Ovol,Ooch
NODE27		-	6.53673	0.0321252	1.00064e-06	6.437e-05	1.00061e-06	6.43679e-05	665	0	0	5	5	668	9	0	823	547	NODE27: Ofle,Ovol,Ooch
NODE28		-	6.6248	0.0177587	0.0879723	9.62398e-07	0.0842138	9.2128e-07	807	0	0	5	5	677	16	0	814	547	NODE28: Dimm,Ofle,Ovol,Ooch
NODE29		-	6.78137	0.0855866	1.00011e-06	0.00010806	1.00005e-06	0.000108055	659	0	0	5	5	693	1	6	798	547	NODE29: Lloa,Wban,Bmal,Btim,Bpah,Lsig,Avit,Eela,Dimm,Ofle,Ovol,Ooch
NODE30		-	6.73244	0.0663747	0.0607768	9.70546e-07	0.0589668	9.41641e-07	671	0	0	5	5	688	5	2	797	541	NODE30: Tcal,Lloa,Wban,Bmal,Btim,Bpah,Lsig,Avit,Eela,Dimm,Ofle,Ovol,Ooch
NODE31		-	6.7618	0.139274	0.560627	0.000126381	0.429125	9.67363e-05	662	4	4	5	5	691	20	2	792	539	NODE31: Gpul,Tcal,Lloa,Wban,Bmal,Btim,Bpah,Lsig,Avit,Eela,Dimm,Ofle,Ovol,Ooch
NODE32		-	6.93794	0.0472562	0.053179	9.55325e-07	0.0517897	9.30367e-07	673	0	0	1	1	709	10	0	772	537	NODE32: Dmed,Gpul,Tcal,Lloa,Wban,Bmal,Btim,Bpah,Lsig,Avit,Eela,Dimm,Ofle,Ovol,Ooch
Smur	Clade III	6.29	6.33123	0.252077	0.34808	0.000105115	0.293943	8.87664e-05	661	7	0	29	9	647	24	5	840	543
Ever	Clade III	6.27	6.37038	0.239315	0.298836	0.000443582	0.258264	0.000383359	679	6	2	28	11	651	35	20	851	558
NODE33		-	6.51716	0.223012	0.579148	0.000168	0.439591	0.000127517	673	21	8	22	9	666	54	1	816	538	NODE33: Smur,Ever
NODE34		-	7.03579	0.0491979	1.00012e-06	2.51712e-05	1.0001e-06	2.51708e-05	52	1	0	1	1	719	13	0	762	537	NODE34: Dmed,Gpul,Tcal,Lloa,Wban,Bmal,Btim,Bpah,Lsig,Avit,Eela,Dimm,Ofle,Ovol,Ooch,Smur,Ever
NODE35		-	7.163	0.196505	2.95939	0.00421494	0.947019	0.0013488	55	0	1	0	1	732	291	109	749	537	NODE35: Asim,Tcan,Alum,Asuu,Pequ,Puni,Dmed,Gpul,Tcal,Lloa,Wban,Bmal,Btim,Bpah,Lsig,Avit,Eela,Dimm,Ofle,Ovol,Ooch,Smur,Ever
Ptri	Clade IV	0.83	0.538204	0.133751	1.05307	6.32165e-05	0.651119	3.9087e-05	55	2	0	3	7	55	2	3	1611	722
Spap	Clade IV	0.83	0.508847	0.0279421	1.00018e-06	9.2477e-07	1.00018e-06	9.24769e-07	52	0	0	1	8	52	0	0	1611	719
Sven	Clade IV	0.87	0.499062	0.0315564	1.00012e-06	9.25173e-07	1.00012e-06	9.25172e-07	52	0	0	1	8	51	1	0	1612	719
NODE36		-	0.508847	0.0792218	0.587418	9.29776e-07	0.44424	7.03151e-07	53	0	0	1	8	52	1	0	1611	719	NODE36: Spap,Sven
Sste	Clade IV	0.98	0.508847	0.0761645	1.07883	9.33673e-07	0.660005	5.71204e-07	52	2	0	474	17	52	3	0	1613	721
Srat	Clade IV	1.01	0.557775	0.0531574	1.00014e-06	8.60749e-06	1.00014e-06	8.60745e-06	57	0	0	472	17	57	0	2	1610	723
NODE37		-	0.538204	0.0370112	1.00016e-06	6.80423e-05	1.00013e-06	6.804e-05	53	471	9	472	17	55	0	2	1610	721	NODE37: Sste,Srat
NODE38		-	0.518633	0.0802832	0.663903	9.41051e-07	0.485162	6.87694e-07	807	0	1	1	8	53	1	0	1610	719	NODE38: Spap,Sven,Sste,Srat
NODE39		-	0.528418	0.713744	72.3082	0.000808128	0.999989	1.1176e-05	246	0	6	1	7	54	834	9	1609	719	NODE39: Ptri,Spap,Sven,Sste,Srat
Bxyl	Clade IV	3.61	3.34665	0.538651	12.0668	0.00132673	0.999884	0.000109937	342	80	33	81	34	342	90	27	1349	747
Pred	Clade IV	2.51	2.1626	0.325095	7.89192	0.000300098	0.999588	3.80103e-05	221	38	0	39	1	221	42	11	1460	737
Hmep	Clade IV	2.18	1.78097	0.329373	13.7761	0.000426878	0.999968	3.09858e-05	182	74	0	75	1	182	82	12	1500	738
NODE40		-	2.46595	0.185768	16.1775	0.000483286	0.99997	2.9873e-05	480	0	0	1	1	252	159	6	1418	726	NODE40: Pred,Hmep
NODE41		-	3.96314	0.0380387	3.38785	9.82916e-07	0.966219	2.80328e-07	1279	0	0	1	1	405	483	0	1259	720	NODE41: Bxyl,Pred,Hmep
Anan	Clade IV	5.12	6.10617	0.387074	6.39651	0.00655494	0.997322	0.00102202	624	93	201	94	202	624	446	179	1236	916
Ddip	Clade IV	8.72	16.0972	0.374664	1.81288	0.026389	0.828999	0.0120672	1645	29	45	30	46	1645	180	952	1195	1896
Ddes	Clade IV	6.75	12.2221	0.292975	1.31876	0.0136495	0.728619	0.00754139	1249	15	0	16	1	1249	171	547	1186	1491
NODE42		-	8.54276	0.109884	0.586887	0.00762362	0.44242	0.00574701	1318	0	0	1	1	873	192	158	1015	944	NODE42: Ddip,Ddes
Gpal	Clade IV	6.98	10.3237	0.0553863	1.00826	0.00148141	0.634753	0.000932628	1055	43	5	44	6	1055	302	56	1435	1546
Gros	Clade IV	6.65	12.3004	0.0408584	0.678434	0.000560236	0.492467	0.000406668	1257	25	2	26	3	1257	83	39	1216	1529
NODE43		-	12.731	0.110739	0.0306894	9.69267e-07	0.0302232	9.54545e-07	1163	0	0	1	1	1301	19	16	1133	1490	NODE43: Gpal,Gros
Hgly	Clade IV	6.54	12.2906	0.127498	0.485253	9.98073e-07	0.384458	7.90758e-07	1256	16	0	17	1	1256	77	29	1191	1503
NODE44		-	12.7603	0.236867	0.844817	0.00838692	0.56831	0.0056419	1161	0	0	1	1	1304	76	276	1114	1474	NODE44: Gpal,Gros,Hgly
Mgra	Clade IV	6.66	10.4999	0.125285	0.603437	0.000742791	0.45292	0.000557515	1073	8	0	9	1	1073	137	33	1284	1413
Ment	Clade IV	6.67	9.55067	0.0344103	2.04533	0.00232086	0.869975	0.000987172	976	92	86	93	87	976	290	74	1466	1498
Mare	Clade IV	6.25	11.1849	0.0112063	0.541372	0.000264362	0.418	0.000204118	1143	23	1	25	2	1143	35	10	1247	1446
Mjav	Clade IV	6.27	11.1555	0.0133402	0.926163	0.000799333	0.603725	0.00052105	1140	50	23	52	24	1140	61	33	1273	1469
NODE45		-	11.4295	0.00453361	1.00007e-06	9.44301e-07	1.00007e-06	9.443e-07	1163	1	0	2	1	1168	18	0	1212	1436	NODE45: Mare,Mjav
Mflo	Clade IV	6.92	8.73847	0.0369911	0.811489	0.00114813	0.555527	0.000785986	893	37	46	38	47	893	318	41	1528	1477
Minc	Clade IV	6.25	11.1555	0.00913842	0.33213	1.68634e-05	0.282603	1.43488e-05	1152	9	0	10	1	1140	32	2	1242	1438
NODE46		-	11.4491	0.00401341	0.0118291	9.4394e-07	0.0117594	9.38378e-07	1167	0	0	1	1	1170	16	0	1210	1436	NODE46: Mflo,Minc
NODE47		-	11.6056	0.00961695	0.118576	9.79652e-07	0.111816	9.23799e-07	1158	0	0	1	1	1186	18	12	1194	1436	NODE47: Mare,Mjav,Mflo,Minc
NODE48		-	11.6643	0.0525544	0.309798	0.000309282	0.266366	0.000265922	806	0	0	1	1	1192	17	11	1176	1424	NODE48: Ment,Mare,Mjav,Mflo,Minc
Mhap	Clade IV	5.93	9.65831	0.0622853	0.718138	0.000360338	0.512259	0.000257035	987	29	0	30	1	987	231	20	1390	1433
NODE49		-	11.7231	0.0467866	0.0467659	0.000268935	0.0456831	0.000262708	1122	0	0	1	1	1198	12	33	1159	1413	NODE49: Ment,Mare,Mjav,Mflo,Minc,Mhap
NODE50		-	11.5176	0.332059	1.86271	0.00621807	0.842897	0.00281375	485	0	0	1	1	1177	109	182	1147	1380	NODE50: Mgra,Ment,Mare,Mjav,Mflo,Minc,Mhap
NODE51		-	10.8032	0.190881	3.01135	0.0163621	0.946431	0.0051424	507	0	0	1	1	1104	215	412	1038	1198	NODE51: Gpal,Gros,Hgly,Mgra,Ment,Mare,Mjav,Mflo,Minc,Mhap
NODE52		-	8.87547	0.0837084	1.10167	0.000350175	0.667587	0.000212199	507	0	0	1	1	907	33	49	823	786	NODE52: Ddip,Ddes,Gpal,Gros,Hgly,Mgra,Ment,Mare,Mjav,Mflo,Minc,Mhap
NODE53		-	8.7189	0.0519426	0.0146378	8.13438e-05	0.0145306	8.0748e-05	515	0	0	1	1	891	14	17	790	737	NODE53: Anan,Ddip,Ddes,Gpal,Gros,Hgly,Mgra,Ment,Mare,Mjav,Mflo,Minc,Mhap
NODE54		-	8.68954	0.0452353	0.604363	9.86972e-07	0.453577	7.40727e-07	358	0	0	1	1	888	1	10	776	720	NODE54: Bxyl,Pred,Hmep,Anan,Ddip,Ddes,Gpal,Gros,Hgly,Mgra,Ment,Mare,Mjav,Mflo,Minc,Mhap
NODE55		-	8.60147	0.070667	1.00027e-06	9.84741e-07	1.00027e-06	9.8474e-07	354	0	0	1	1	879	32	1	775	710	NODE55: Ptri,Spap,Sven,Sste,Srat,Bxyl,Pred,Hmep,Anan,Ddip,Ddes,Gpal,Gros,Hgly,Mgra,Ment,Mare,Mjav,Mflo,Minc,Mhap
Ssca	Clade IV	3.77	3.52279	0.0980287	0.97544	0.000478305	0.622848	0.000305412	360	9	0	10	1	360	29	16	1325	741
Scar	Clade IV	3.71	3.39558	0.116323	1.38951	0.000322784	0.750709	0.00017439	347	13	0	14	1	347	35	9	1331	734
NODE56		-	3.65	0.0982589	1.46507	0.00021425	0.768875	0.000112439	357	0	0	1	1	373	40	4	1296	725	NODE56: Ssca,Scar
Smon	Clade IV	3.77	3.25858	0.18901	2.53962	0.000609326	0.920931	0.000220957	333	23	21	182	22	333	54	19	1352	741
Sfel	Clade IV	3.82	3.43472	0.182918	2.39561	0.000697809	0.908682	0.000264687	351	22	25	181	26	351	40	23	1338	745
NODE57		-	3.60107	0.0536003	0.209703	3.33493e-05	0.189172	3.00842e-05	362	158	0	159	1	368	20	0	1298	722	NODE57: Smon,Sfel
Sgla	Clade IV	3.93	3.47386	0.212831	3.21909	0.00139691	0.959648	0.000416436	355	32	47	33	48	355	73	40	1351	762
NODE58		-	3.79678	0.0291222	0.552186	1.10366e-05	0.424308	8.48068e-06	806	0	0	1	1	388	22	1	1278	722	NODE58: Smon,Sfel,Sgla
NODE59		-	4.00228	0.263983	12.2824	0.000806518	0.99993	6.566e-05	515	0	0	1	1	409	513	12	1256	721	NODE59: Ssca,Scar,Smon,Sfel,Sgla
NODE60		-	8.90483	0.0374572	3.13765	0.00106123	0.956338	0.000323457	1780	1	1	1	1	910	252	32	743	709	NODE60: Ptri,Spap,Sven,Sste,Srat,Bxyl,Pred,Hmep,Anan,Ddip,Ddes,Gpal,Gros,Hgly,Mgra,Ment,Mare,Mjav,Mflo,Minc,Mhap,Ssca,Scar,Smon,Sfel,Sgla
Mjap	Clade V	9.15	15.559	0.226221	0.957065	0.00109904	0.615696	0.00070703	1590	17	0	55	0	1590	202	62	1206	1852
Pgib	Clade V	9.11	14.8251	0.25029	0.958225	0.000608521	0.616269	0.000391362	1515	49	0	92	0	1515	285	33	1318	1889
Pfis	Clade V	9.54	15.8917	0.12261	0.285983	0.000305779	0.248688	0.000265903	1727	14	0	80	0	1624	182	13	1273	1953
Pmay	Clade V	9.48	16.3027	0.117969	0.348858	0.00105947	0.29436	0.00089396	1760	19	39	85	39	1666	177	42	1281	2003
Pent	Clade V	9.56	16.5375	0.112251	0.332766	0.00165543	0.282841	0.00140707	1799	22	73	133	73	1690	174	61	1287	2033
Pjap	Clade V	9.59	15.833	0.0810112	0.445377	0.000302216	0.359367	0.000243853	1618	28	1	143	1	1618	196	12	1330	2004
Parc	Clade V	9.6	16.4788	0.0438798	0.332836	0.000532648	0.283041	0.00045296	1761	28	13	143	15	1684	123	20	1287	2027
Pexs	Clade V	9.57	16.3418	0.0342249	0.116454	0.000247214	0.109915	0.000233334	1775	10	0	125	2	1670	107	11	1292	2018
Ppac	Clade V	9.54	16.3908	0.0310673	0.167201	0.000137451	0.15396	0.000126566	1768	11	0	126	2	1675	99	8	1284	2015
NODE61		-	17.2812	0.0186984	0.0612348	9.51825e-07	0.0593976	9.23268e-07	1778	0	0	115	2	1766	21	0	1185	2007	NODE61: Pexs,Ppac
NODE62		-	17.4867	0.0509328	0.0855651	0.000263896	0.081996	0.000252889	1776	0	2	115	2	1787	21	7	1164	2007	NODE62: Parc,Pexs,Ppac
Pmax	Clade V	9.63	15.921	0.0783841	0.288996	0.000522482	0.250923	0.000453648	1768	22	4	137	4	1627	193	19	1336	2019
NODE63		-	17.6237	0.0174098	0.0363278	3.85021e-05	0.0356752	3.78104e-05	1752	0	0	115	0	1801	9	8	1143	2000	NODE63: Parc,Pexs,Ppac,Pmax
NODE64		-	17.6335	0.0342723	0.0370193	0.000612068	0.0363314	0.000600694	1739	4	0	115	0	1802	21	20	1134	1992	NODE64: Pjap,Parc,Pexs,Ppac,Pmax
NODE65		-	17.6433	0.0163236	0.0167666	0.000214806	0.0166251	0.000212992	1721	45	0	111	0	1803	9	11	1113	1972	NODE65: Pent,Pjap,Parc,Pexs,Ppac,Pmax
NODE66		-	17.6237	0.0440629	0.154981	0.000485969	0.143534	0.000450077	1656	0	0	66	0	1801	13	21	1104	1961	NODE66: Pmay,Pent,Pjap,Parc,Pexs,Ppac,Pmax
NODE67		-	17.5454	0.0788417	0.913818	0.00262153	0.598343	0.00171651	1578	23	0	66	0	1793	58	84	1091	1940	NODE67: Pfis,Pmay,Pent,Pjap,Parc,Pexs,Ppac,Pmax
NODE68		-	17.291	0.0608248	0.41984	0.000464778	0.342774	0.000379463	806	5	0	43	0	1767	29	66	1033	1856	NODE68: Pgib,Pfis,Pmay,Pent,Pjap,Parc,Pexs,Ppac,Pmax
NODE69		-	16.929	0.217183	4.06596	0.0248167	0.977309	0.00596503	674	0	0	38	0	1730	210	596	1004	1790	NODE69: Mjap,Pgib,Pfis,Pmay,Pent,Pjap,Parc,Pexs,Ppac,Pmax
Mbel	Clade V	9.2	15.7938	0.469391	5.56126	0.0242013	0.991931	0.00431665	1614	47	1	85	1	1614	387	657	1181	1851
NODE70		-	13.1517	0.0404145	0.124708	0.00559935	0.116925	0.00524988	345	11	0	38	0	1344	142	131	794	1194	NODE70: Mjap,Pgib,Pfis,Pmay,Pent,Pjap,Parc,Pexs,Ppac,Pmax,Mbel
Dpac	Clade V	7.58	12.1243	0.0162667	0.0362086	9.98289e-07	0.0355609	9.80431e-07	1276	1	0	81	2	1239	38	5	1234	1529
Dcor	Clade V	7.61	12.5353	0.00945118	0.0830393	8.38947e-05	0.0796817	8.05025e-05	1282	7	0	87	2	1281	3	12	1199	1536
NODE71		-	12.4472	0.344995	4.0296	0.0109207	0.979757	0.00265526	331	22	0	80	2	1272	102	300	1196	1524	NODE71: Dpac,Dcor
Clat	Clade V	3.62	3.12158	0.0235115	0.388872	9.73562e-05	0.322164	8.06556e-05	348	3	3	62	5	319	34	3	1891	1266
Crem	Clade V	3.36	3.33686	0.0204985	0.103321	5.02864e-05	0.0981599	4.77746e-05	348	1	0	60	2	341	11	2	1868	1265
NODE72		-	3.42493	0.111995	1.27746	2.96863e-05	0.721248	1.67607e-05	346	0	0	59	2	350	27	1	1857	1263	NODE72: Clat,Crem
Csin	Clade V	3.51	3.38579	0.130085	1.5201	0.000563986	0.781143	0.000289819	346	15	3	74	5	346	29	20	1882	1284
Cnig	Clade V	3.39	3.19008	0.0249095	0.366944	5.99547e-05	0.307143	5.01839e-05	331	4	0	63	4	326	11	2	1890	1272
Cbri	Clade V	3.48	3.23901	0.0292573	0.0967056	4.73105e-05	0.0921747	4.50939e-05	333	1	0	60	4	331	5	1	1884	1271
NODE73		-	3.27815	0.0918126	1.94521	0.000158175	0.856996	6.96868e-05	362	0	2	59	4	335	26	6	1879	1270	NODE73: Cnig,Cbri
NODE74		-	3.47386	0.0368703	1.66533	0.000113479	0.810837	5.52522e-05	360	0	0	59	2	355	23	2	1853	1264	NODE74: Csin,Cnig,Cbri
NODE75		-	3.67936	0.0221798	1.13345	0.000113421	0.678047	6.78502e-05	371	0	0	59	2	376	19	3	1830	1262	NODE75: Clat,Crem,Csin,Cnig,Cbri
Cbre	Clade V	3.36	3.25858	0.122806	2.03003	7.11798e-05	0.868647	3.04578e-05	333	21	0	80	2	333	35	2	1873	1262
Ctro	Clade V	3.41	3.29772	0.14636	2.06835	0.000211864	0.873543	8.94782e-05	337	22	2	81	4	337	34	5	1872	1265
NODE76		-	3.5815	0.0337114	1.15383	3.25146e-05	0.684564	1.92908e-05	376	0	0	59	2	366	27	1	1838	1260	NODE76: Cbre,Ctro
NODE77		-	3.83592	0.0339373	0.341023	9.82642e-07	0.288957	8.32617e-07	367	0	0	59	2	392	9	0	1811	1259	NODE77: Clat,Crem,Csin,Cnig,Cbri,Cbre,Ctro
Cele	Clade V	3.65	3.65	0.147953	1.9101	0.000368281	0.851825	0.000164238	373	21	1	80	3	373	39	11	1841	1270
NODE78		-	3.92399	0.0449897	1.70313	0.000235162	0.817818	0.000112921	810	1	0	59	2	401	22	12	1802	1259	NODE78: Clat,Crem,Csin,Cnig,Cbri,Cbre,Ctro,Cele
Cjap	Clade V	3.31	3.08244	0.225499	6.6742	0.000761836	0.998624	0.000113989	315	65	1	123	3	315	116	20	1896	1267
NODE79		-	4.02185	0.0780778	16.2767	3.42989e-05	0.999998	2.10723e-06	443	0	0	58	2	411	107	14	1780	1247	NODE79: Clat,Crem,Csin,Cnig,Cbri,Cbre,Ctro,Cele,Cjap
Cang	Clade V	3.42	2.79866	0.387865	24.1159	0.00183259	0.999924	7.59853e-05	286	151	0	209	2	286	260	42	1933	1275
NODE80		-	4.9319	0.191607	14.2871	0.00244809	0.999828	0.00017132	1020	0	0	58	2	504	579	9	1673	1233	NODE80: Clat,Crem,Csin,Cnig,Cbri,Cbre,Ctro,Cele,Cjap,Cang
NODE81		-	10.5097	0.0431769	0.723966	0.000769126	0.515	0.000547125	1027	0	0	58	2	1074	165	8	1094	1224	NODE81: Dpac,Dcor,Clat,Crem,Csin,Cnig,Cbri,Cbre,Ctro,Cele,Cjap,Cang
Otip	Clade V	5.42	6.39973	0.345673	16.7511	0.00373573	0.999777	0.000222964	654	401	85	508	258	654	522	77	1594	1304
Hbac	Clade V	7.73	6.03767	0.710984	7.0517	0.00753857	0.998074	0.00106698	617	98	214	205	387	617	664	196	1766	1439
Dviv	Clade V	7.88	9.31582	0.235495	2.8964	0.00279766	0.944021	0.000911839	952	106	101	213	274	952	189	97	1377	1385
Acan2	Clade V	7.54	9.06139	0.0410076	0.73185	0.000612027	0.518842	0.000433894	926	18	2	125	175	926	109	25	1332	1314
Acos	Clade V	7.62	9.82466	0.0342555	0.681541	0.000920116	0.493961	0.000666874	1004	16	2	123	175	1004	46	40	1269	1329
NODE82		-	9.88338	0.114286	0.367284	5.20654e-05	0.307379	4.35735e-05	1015	0	0	107	173	1010	35	1	1223	1289	NODE82: Acan2,Acos
NODE83		-	10.2161	0.115612	0.0823786	9.56732e-07	0.0790767	9.18384e-07	1026	0	0	107	173	1044	43	0	1188	1288	NODE83: Dviv,Acan2,Acos
Tcir	Clade V	7.53	6.94772	0.177503	1.74771	0.00169258	0.825323	0.000799288	710	62	63	169	236	710	400	59	1586	1352
Hcon	Clade V	7.92	8.8559	0.124664	1.29321	0.00287932	0.724786	0.00161373	905	49	110	156	283	905	224	108	1440	1401
Hpla	Clade V	7.54	9.68767	0.039108	0.68133	0.000689021	0.493905	0.000499481	990	17	1	124	174	990	62	31	1278	1324
NODE84		-	9.99102	0.0971858	0.13423	9.60673e-07	0.125611	8.98987e-07	1022	0	0	107	173	1021	30	0	1216	1293	NODE84: Hcon,Hpla
NODE85		-	10.2846	0.0838258	0.124592	5.25743e-05	0.11714	4.94297e-05	1039	0	0	107	173	1051	22	2	1186	1293	NODE85: Tcir,Hcon,Hpla
Nbra	Clade V	7.68	9.19839	0.202537	0.933055	0.000254992	0.606584	0.000165772	810	26	0	134	173	940	88	13	1310	1306
Hpol	Clade V	7.39	8.5134	0.208233	1.32175	0.000682022	0.733134	0.000378298	870	39	0	147	173	870	172	27	1394	1320
NODE86		-	9.93231	0.0366015	0.202236	8.75644e-05	0.18309	7.92746e-05	1044	1	0	108	173	1015	58	2	1222	1293	NODE86: Nbra,Hpol
NODE87		-	10.4803	0.0379129	0.0754817	9.69751e-07	0.0727033	9.34055e-07	975	0	0	107	173	1071	19	3	1164	1291	NODE87: Tcir,Hcon,Hpla,Nbra,Hpol
NODE88		-	10.6369	0.0341243	0.0609582	9.51861e-07	0.0591374	9.2343e-07	810	0	0	107	173	1087	24	2	1145	1288	NODE88: Dviv,Acan2,Acos,Tcir,Hcon,Hpla,Nbra,Hpol
Cgol	Clade V	6.69	3.8555	0.262266	2.41919	0.000676561	0.910812	0.000254721	394	22	0	129	173	394	330	21	1861	1311
Svul	Clade V	6.97	5.09826	0.205947	2.18283	0.000627131	0.887094	0.000254864	521	16	0	123	173	521	200	18	1731	1308
NODE89		-	6.87922	0.0508735	0.151644	0.000141393	0.140697	0.000131185	1031	0	0	107	173	703	258	0	1531	1290	NODE89: Cgol,Svul
Oden	Clade V	7.43	7.62292	0.202088	1.39836	0.000708508	0.752792	0.000381417	779	41	5	148	178	779	202	20	1475	1310
NODE90		-	9.40389	0.0312801	0.00267962	9.86253e-07	0.00267603	9.84933e-07	1025	0	0	107	173	961	120	0	1273	1290	NODE90: Cgol,Svul,Oden
Name	Clade V	7.54	9.01247	0.196247	0.759246	0.000612712	0.531838	0.000429194	777	0	0	107	173	921	153	25	1339	1316
Acey	Clade V	7.67	9.57024	0.0621029	0.743655	0.000100212	0.524604	7.06938e-05	978	22	0	133	173	978	62	5	1264	1298
Aduo	Clade V	7.46	8.08284	0.0639166	0.747386	0.000327107	0.526322	0.000230354	826	21	1	132	174	826	198	10	1421	1303
Acan	Clade V	7.59	9.33539	0.0491111	0.613605	0.000421977	0.458517	0.000315323	954	19	0	126	173	954	77	17	1300	1306
NODE91		-	9.92252	0.0246022	0.145038	9.62536e-07	0.13501	8.95989e-07	1030	0	0	111	173	1014	21	0	1223	1293	NODE91: Aduo,Acan
NODE92		-	10.128	0.0738232	0.196575	3.95357e-05	0.178457	3.58917e-05	1034	4	0	111	173	1035	16	2	1202	1293	NODE92: Acey,Aduo,Acan
NODE93		-	10.265	0.030451	0.203891	9.74436e-07	0.184449	8.81517e-07	1047	0	0	107	173	1049	33	1	1186	1291	NODE93: Name,Acey,Aduo,Acan
NODE94		-	10.5782	0.0661452	0.172632	3.48735e-05	0.15855	3.20288e-05	983	0	0	107	173	1081	32	4	1153	1290	NODE94: Cgol,Svul,Oden,Name,Acey,Aduo,Acan
NODE95		-	10.8521	0.108265	0.16064	0.000417602	0.148372	0.000385708	972	0	0	107	173	1109	19	43	1121	1286	NODE95: Dviv,Acan2,Acos,Tcir,Hcon,Hpla,Nbra,Hpol,Cgol,Svul,Oden,Name,Acey,Aduo,Acan
NODE96		-	10.6173	0.0765007	0.360951	0.00041975	0.302927	0.000352274	961	0	0	107	173	1085	30	16	1102	1243	NODE96: Hbac,Dviv,Acan2,Acos,Tcir,Hcon,Hpla,Nbra,Hpol,Cgol,Svul,Oden,Name,Acey,Aduo,Acan
NODE97		-	10.7543	0.0331223	0.529204	7.69686e-05	0.410912	5.97639e-05	642	49	171	107	173	1099	143	11	1072	1227	NODE97: Otip,Hbac,Dviv,Acan2,Acos,Tcir,Hcon,Hpla,Nbra,Hpol,Cgol,Svul,Oden,Name,Acey,Aduo,Acan
NODE98		-	12.046	0.058756	0.436114	0.00581325	0.352505	0.00469877	921	31	2	58	2	1231	277	153	929	1216	NODE98: Dpac,Dcor,Clat,Crem,Csin,Cnig,Cbri,Cbre,Ctro,Cele,Cjap,Cang,Otip,Hbac,Dviv,Acan2,Acos,Tcir,Hcon,Hpla,Nbra,Hpol,Cgol,Svul,Oden,Name,Acey,Aduo,Acan
NODE99		-	13.2594	0.135568	4.41893	0.0118324	0.985456	0.00263871	940	27	0	27	0	1355	161	386	652	1063	NODE99: Mjap,Pgib,Pfis,Pmay,Pent,Pjap,Parc,Pexs,Ppac,Pmax,Mbel,Dpac,Dcor,Clat,Crem,Csin,Cnig,Cbri,Cbre,Ctro,Cele,Cjap,Cang,Otip,Hbac,Dviv,Acan2,Acos,Tcir,Hcon,Hpla,Nbra,Hpol,Cgol,Svul,Oden,Name,Acey,Aduo,Acan
NODE100		-	11.0576	0.0365031	1.29171	0.00039023	0.725087	0.000219052	577	0	0	0	0	1130	33	249	491	677	NODE100: Ptri,Spap,Sven,Sste,Srat,Bxyl,Pred,Hmep,Anan,Ddip,Ddes,Gpal,Gros,Hgly,Mgra,Ment,Mare,Mjav,Mflo,Minc,Mhap,Ssca,Scar,Smon,Sfel,Sgla,Mjap,Pgib,Pfis,Pmay,Pent,Pjap,Parc,Pexs,Ppac,Pmax,Mbel,Dpac,Dcor,Clat,Crem,Csin,Cnig,Cbri,Cbre,Ctro,Cele,Cjap,Cang,Otip,Hbac,Dviv,Acan2,Acos,Tcir,Hcon,Hpla,Nbra,Hpol,Cgol,Svul,Oden,Name,Acey,Aduo,Acan
NODE101		-	8.94397	0.13971	14.4239	0.00488036	0.999661	0.000338238	755	0	0	0	0	914	170	198	458	428	NODE101: Asim,Tcan,Alum,Asuu,Pequ,Puni,Dmed,Gpul,Tcal,Lloa,Wban,Bmal,Btim,Bpah,Lsig,Avit,Eela,Dimm,Ofle,Ovol,Ooch,Smur,Ever,Ptri,Spap,Sven,Sste,Srat,Bxyl,Pred,Hmep,Anan,Ddip,Ddes,Gpal,Gros,Hgly,Mgra,Ment,Mare,Mjav,Mflo,Minc,Mhap,Ssca,Scar,Smon,Sfel,Sgla,Mjap,Pgib,Pfis,Pmay,Pent,Pjap,Parc,Pexs,Ppac,Pmax,Mbel,Dpac,Dcor,Clat,Crem,Csin,Cnig,Cbri,Cbre,Ctro,Cele,Cjap,Cang,Otip,Hbac,Dviv,Acan2,Acos,Tcir…
NODE102		-	8.66997	0.203334	12.8381	0.00467951	0.999633	0.000364369	829	0	0	0	0	886	246	88	288	230	NODE102: Psam,Asim,Tcan,Alum,Asuu,Pequ,Puni,Dmed,Gpul,Tcal,Lloa,Wban,Bmal,Btim,Bpah,Lsig,Avit,Eela,Dimm,Ofle,Ovol,Ooch,Smur,Ever,Ptri,Spap,Sven,Sste,Srat,Bxyl,Pred,Hmep,Anan,Ddip,Ddes,Gpal,Gros,Hgly,Mgra,Ment,Mare,Mjav,Mflo,Minc,Mhap,Ssca,Scar,Smon,Sfel,Sgla,Mjap,Pgib,Pfis,Pmay,Pent,Pjap,Parc,Pexs,Ppac,Pmax,Mbel,Dpac,Dcor,Clat,Crem,Csin,Cnig,Cbri,Cbre,Ctro,Cele,Cjap,Cang,Otip,Hbac,Dviv,Acan2,Acos…
NODE103		-	10.2161	0.26753	9.31627	0.00132398	0.999768	0.000142081	855	0	0	0	0	1044	42	142	42	142	NODE103: Rcul,Tmur2,Ttri,Tsui,Tpat,Tmur,Tbri,Tnat,Tspi,Tnel,Tpse,Tzim,Tpap,Sbat,Psam,Asim,Tcan,Alum,Asuu,Pequ,Puni,Dmed,Gpul,Tcal,Lloa,Wban,Bmal,Btim,Bpah,Lsig,Avit,Eela,Dimm,Ofle,Ovol,Ooch,Smur,Ever,Ptri,Spap,Sven,Sste,Srat,Bxyl,Pred,Hmep,Anan,Ddip,Ddes,Gpal,Gros,Hgly,Mgra,Ment,Mare,Mjav,Mflo,Minc,Mhap,Ssca,Scar,Smon,Sfel,Sgla,Mjap,Pgib,Pfis,Pmay,Pent,Pjap,Parc,Pexs,Ppac,Pmax,Mbel,Dpac,Dcor,Clat…

## Sheet: TableS3
Supplementary Table S3. Correlations of intron length among Caenorhabditis species
		Cang	Cjap	Cele	Ctro	Cbre	Clat	Crem	Csin	Cnig
Cjap	rho	0.18
	p	1.09166e-46
Cele	rho	0.185	0.283
	p	1.91451e-49	3.16332e-115
Ctro	rho	0.203	0.282	0.399
	p	2.08173e-59	2.11562e-114	4.51362e-237
Cbre	rho	0.192	0.262	0.485	0.537
	p	4.80129e-53	5.47968e-99	0	0
Clat	rho	0.205	0.282	0.471	0.535	0.567
	p	2.93821e-60	1.1923e-114	0	0	0
Crem	rho	0.204	0.287	0.466	0.532	0.567	0.902
	p	5.91979e-60	3.22686e-119	0	0	0	0
Csin	rho	0.197	0.276	0.503	0.503	0.579	0.602	0.599
	p	1.5803e-55	1.9434e-109	0	0	0	0	0
Cnig	rho	0.166	0.24	0.459	0.451	0.539	0.548	0.542	0.627
	p	9.89516e-40	7.17431e-83	0	0	0	0	0	0
Cbri	rho	0.171	0.231	0.459	0.455	0.54	0.552	0.544	0.621	0.865
	p	3.50657e-42	2.88712e-76	0	0	0	0	0	0	0

## Sheet: TableS4
Supplementary Table S4. Data for figure 2
Species	GeneID	for figure 2A Intron length (bp)		for figure 2B Intron position
		Lost	Conserved	Lost	Conserved
Cang	Cang_2012_03_13_00001.g104|Cang_2012_03_13_00001.g104.t2	86.4778	76.3333	0.906498	0.482567
Cang	Cang_2012_03_13_00001.g111|Cang_2012_03_13_00001.g111.t1	186.111	162.944	0.889423	0.467949
Cang	Cang_2012_03_13_00001.g131|Cang_2012_03_13_00001.g131.t1	189.711	129.011	0.423401	0.46222
Cang	Cang_2012_03_13_00001.g136|Cang_2012_03_13_00001.g136.t1	89.3214	141.944	0.672727	0.573333
Cang	Cang_2012_03_13_00001.g18|Cang_2012_03_13_00001.g18.t1	213.222	111.444	0.525223	0.29179
Cang	Cang_2012_03_13_00001.g19|Cang_2012_03_13_00001.g19.t3	193.733	111.889	0.651661	0.679863
Cang	Cang_2012_03_13_00001.g38|Cang_2012_03_13_00001.g38.t2	68.0741	324.286	0.486457	0.468056
Cang	Cang_2012_03_13_00001.g42|Cang_2012_03_13_00001.g42.t1	50.9514	170.444	0.726218	0.208043
Cang	Cang_2012_03_13_00001.g5|Cang_2012_03_13_00001.g5.t1	720.444	193.111	0.372093	0.411222
Cang	Cang_2012_03_13_00001.g60|Cang_2012_03_13_00001.g60.t1	175.893	118.37	0.333822	0.112414
Cang	Cang_2012_03_13_00001.g67|Cang_2012_03_13_00001.g67.t1	216.417	77.963	0.461209	0.535413
Cang	Cang_2012_03_13_00001.g73|Cang_2012_03_13_00001.g73.t1	91.6667	401.222	0.247126	0.385057
Cang	Cang_2012_03_13_00001.g75|Cang_2012_03_13_00001.g75.t1	172.889	346.222	0.236607	0.0870536
Cang	Cang_2012_03_13_00001.g77|Cang_2012_03_13_00001.g77.t1	129	463.389	0.705179	0.718459
Cang	Cang_2012_03_13_00001.g81|Cang_2012_03_13_00001.g81.t2	552.528	608.333	0.477887	0.614251
Cang	Cang_2012_03_13_00001.g86|Cang_2012_03_13_00001.g86.t1	52.25	82.8889	0.650289	0.258189
Cang	Cang_2012_03_13_00001.g98|Cang_2012_03_13_00001.g98.t1	75.6667	46.8889	0.462069	0.062069
Cang	Cang_2012_03_13_00001.g99|Cang_2012_03_13_00001.g99.t1	412	323.5	0.584541	0.52657
Cang	Cang_2012_03_13_00002.g146|Cang_2012_03_13_00002.g146.t1	234.736	269.333	0.576515	0.123737
Cang	Cang_2012_03_13_00002.g167|Cang_2012_03_13_00002.g167.t1	104.111	85.3333	0.876328	0.826505
Cang	Cang_2012_03_13_00002.g172|Cang_2012_03_13_00002.g172.t1	47.7778	74	0.347073	0.69096
Cang	Cang_2012_03_13_00002.g176|Cang_2012_03_13_00002.g176.t3	172.111	182.593	0.360305	0.433164
Cang	Cang_2012_03_13_00002.g180|Cang_2012_03_13_00002.g180.t1	48	94.7963	0.372816	0.399676
Cang	Cang_2012_03_13_00002.g182|Cang_2012_03_13_00002.g182.t1	62.2593	76.6111	0.62055	0.329288
Cang	Cang_2012_03_13_00002.g215|Cang_2012_03_13_00002.g215.t1	310.157	441.667	0.474217	0.0773481
Cang	Cang_2012_03_13_00002.g222|Cang_2012_03_13_00002.g222.t1	47.8	176.556	0.481675	0.65096
Cang	Cang_2012_03_13_00002.g229|Cang_2012_03_13_00002.g229.t1	131.389	191.889	0.462217	0.721243
Cang	Cang_2012_03_13_00002.g238|Cang_2012_03_13_00002.g238.t1	53.1701	151.407	0.703923	0.13325
Cang	Cang_2012_03_13_00002.g239|Cang_2012_03_13_00002.g239.t1	92.0556	103.032	0.226068	0.521145
Cang	Cang_2012_03_13_00003.g246|Cang_2012_03_13_00003.g246.t2	163.111	118.111	0.0865385	0.6125
Cang	Cang_2012_03_13_00003.g265|Cang_2012_03_13_00003.g265.t2	94	45.4444	0.375912	0.827251
Cang	Cang_2012_03_13_00003.g272|Cang_2012_03_13_00003.g272.t1	63.75	107.222	0.136108	0.23219
Cang	Cang_2012_03_13_00003.g273|Cang_2012_03_13_00003.g273.t1	169.518	278.556	0.849578	0.273121
Cang	Cang_2012_03_13_00003.g274|Cang_2012_03_13_00003.g274.t2	294.575	112.619	0.368532	0.358061
Cang	Cang_2012_03_13_00003.g277|Cang_2012_03_13_00003.g277.t2	169.25	50	0.331044	0.361722
Cang	Cang_2012_03_13_00003.g278|Cang_2012_03_13_00003.g278.t2	209.347	331.244	0.229574	0.181532
Cang	Cang_2012_03_13_00003.g282|Cang_2012_03_13_00003.g282.t1	86.9667	86.8571	0.498108	0.495232
Cang	Cang_2012_03_13_00003.g285|Cang_2012_03_13_00003.g285.t1	141.778	51	0.113573	0.404432
Cang	Cang_2012_03_13_00003.g292|Cang_2012_03_13_00003.g292.t1	77.8889	92.2444	0.516859	0.554432
Cang	Cang_2012_03_13_00003.g302|Cang_2012_03_13_00003.g302.t1	50.3333	50.5185	0.157812	0.32895
Cang	Cang_2012_03_13_00003.g305|Cang_2012_03_13_00003.g305.t2	656.562	920.889	0.346916	0.91116
Cang	Cang_2012_03_13_00004.g341|Cang_2012_03_13_00004.g341.t1	474.931	236.333	0.652778	0.0541667
Cang	Cang_2012_03_13_00004.g360|Cang_2012_03_13_00004.g360.t1	367.639	64	0.489103	0.947009
Cang	Cang_2012_03_13_00004.g364|Cang_2012_03_13_00004.g364.t1	172.333	49.4444	0.366667	0.908995
Cang	Cang_2012_03_13_00004.g366|Cang_2012_03_13_00004.g366.t1	195.074	441	0.50686	0.382567
Cang	Cang_2012_03_13_00004.g376|Cang_2012_03_13_00004.g376.t1	352.799	405.667	0.463597	0.376338
Cang	Cang_2012_03_13_00004.g380|Cang_2012_03_13_00004.g380.t1	52.25	45.8889	0.705742	0.785486
Cang	Cang_2012_03_13_00004.g383|Cang_2012_03_13_00004.g383.t2	178.333	1085.56	0.415094	0.146451
Cang	Cang_2012_03_13_00005.g391|Cang_2012_03_13_00005.g391.t3	50.2222	82.7778	0.546448	0.24408
Cang	Cang_2012_03_13_00005.g409|Cang_2012_03_13_00005.g409.t2	1467	453.667	0.714286	0.622649
Cang	Cang_2012_03_13_00005.g419|Cang_2012_03_13_00005.g419.t1	325.375	298	0.762626	0.860269
Cang	Cang_2012_03_13_00005.g420|Cang_2012_03_13_00005.g420.t1	93.9028	141.4	0.637675	0.313287
Cang	Cang_2012_03_13_00005.g431|Cang_2012_03_13_00005.g431.t2	323.175	523.778	0.686441	0.86064
Cang	Cang_2012_03_13_00005.g435|Cang_2012_03_13_00005.g435.t1	323.556	207.833	0.623431	0.48431
Cang	Cang_2012_03_13_00006.g474|Cang_2012_03_13_00006.g474.t1	439.233	430.889	0.47007	0.876174
Cang	Cang_2012_03_13_00006.g485|Cang_2012_03_13_00006.g485.t1	89.6042	233	0.819255	0.633788
Cang	Cang_2012_03_13_00006.g489|Cang_2012_03_13_00006.g489.t1	49.3333	125.444	0.902834	0.459289
Cang	Cang_2012_03_13_00006.g490|Cang_2012_03_13_00006.g490.t2	49.2778	50.1852	0.306742	0.543571
Cang	Cang_2012_03_13_00007.g558|Cang_2012_03_13_00007.g558.t1	529	78.9444	0.732824	0.53732
Cang	Cang_2012_03_13_00007.g604|Cang_2012_03_13_00007.g604.t2	49.4	294.222	0.876307	0.80662
Cang	Cang_2012_03_13_00008.g668|Cang_2012_03_13_00008.g668.t3	105.611	115.417	0.194364	0.245063
Cang	Cang_2012_03_13_00008.g669|Cang_2012_03_13_00008.g669.t2	103	95.5	0.333013	0.421625
Cang	Cang_2012_03_13_00008.g673|Cang_2012_03_13_00008.g673.t1	271.889	275.556	0.717647	0.43878
Cang	Cang_2012_03_13_00008.g680|Cang_2012_03_13_00008.g680.t1	165.111	121.889	0.906383	0.548936
Cang	Cang_2012_03_13_00008.g696|Cang_2012_03_13_00008.g696.t1	123.169	118.222	0.430879	0.54635
Cang	Cang_2012_03_13_00008.g700|Cang_2012_03_13_00008.g700.t1	159.694	53.1111	0.266169	0.219182
Cang	Cang_2012_03_13_00008.g703|Cang_2012_03_13_00008.g703.t1	48.6875	48.5	0.548641	0.360515
Cang	Cang_2012_03_13_00009.g720|Cang_2012_03_13_00009.g720.t1	123.762	74	0.298214	0.37231
Cang	Cang_2012_03_13_00009.g723|Cang_2012_03_13_00009.g723.t1	236.778	150.333	0.763889	0.893808
Cang	Cang_2012_03_13_00009.g727|Cang_2012_03_13_00009.g727.t1	172.75	120	0.497804	0.256711
Cang	Cang_2012_03_13_00009.g728|Cang_2012_03_13_00009.g728.t1	75.2302	122.667	0.556561	0.915535
Cang	Cang_2012_03_13_00009.g729|Cang_2012_03_13_00009.g729.t1	153.875	252.259	0.160714	0.284983
Cang	Cang_2012_03_13_00009.g737|Cang_2012_03_13_00009.g737.t1	43.8571	56	0.942212	0.826454
Cang	Cang_2012_03_13_00010.g783|Cang_2012_03_13_00010.g783.t2	177.852	75.7778	0.294872	0.551957
Cang	Cang_2012_03_13_00010.g792|Cang_2012_03_13_00010.g792.t1	85.5	343.511	0.220588	0.679779
Cang	Cang_2012_03_13_00010.g803|Cang_2012_03_13_00010.g803.t1	129.12	158.593	0.470917	0.455269
Cang	Cang_2012_03_13_00010.g807|Cang_2012_03_13_00010.g807.t1	299.875	285.296	0.164234	0.26764
Cang	Cang_2012_03_13_00010.g815|Cang_2012_03_13_00010.g815.t2	353.333	125.333	0.388889	0.225443
Cang	Cang_2012_03_13_00010.g820|Cang_2012_03_13_00010.g820.t2	269.556	280.556	0.0913605	0.29328
Cang	Cang_2012_03_13_00011.g833|Cang_2012_03_13_00011.g833.t1	446.889	321.222	0.882825	0.800963
Cang	Cang_2012_03_13_00011.g847|Cang_2012_03_13_00011.g847.t2	364.286	291.389	0.914676	0.513083
Cang	Cang_2012_03_13_00011.g853|Cang_2012_03_13_00011.g853.t1	264.889	420.222	0.540182	0.916143
Cang	Cang_2012_03_13_00011.g854|Cang_2012_03_13_00011.g854.t1	58.8889	74.7222	0.70021	0.714186
Cang	Cang_2012_03_13_00012.g872|Cang_2012_03_13_00012.g872.t1	142.5	74	0.569709	0.421264
Cang	Cang_2012_03_13_00012.g900|Cang_2012_03_13_00012.g900.t1	49	489.111	0.259574	0.0496454
Cang	Cang_2012_03_13_00012.g908|Cang_2012_03_13_00012.g908.t1	462.049	486.111	0.300248	0.483457
Cang	Cang_2012_03_13_00013.g920|Cang_2012_03_13_00013.g920.t1	50.875	190.222	0.660377	0.433962
Cang	Cang_2012_03_13_00013.g924|Cang_2012_03_13_00013.g924.t1	52.1111	193.63	0.805643	0.519941
Cang	Cang_2012_03_13_00013.g935|Cang_2012_03_13_00013.g935.t2	44.8611	1174.56	0.520535	0.609318
Cang	Cang_2012_03_13_00013.g956|Cang_2012_03_13_00013.g956.t2	582.469	473.556	0.308642	0.890385
Cang	Cang_2012_03_13_00014.g959|Cang_2012_03_13_00014.g959.t2	48.375	59.4444	0.753846	0.19943
Cang	Cang_2012_03_13_00014.g964|Cang_2012_03_13_00014.g964.t1	61.1343	290.444	0.64792	0.573388
Cang	Cang_2012_03_13_00014.g968|Cang_2012_03_13_00014.g968.t3	147.595	191.333	0.290881	0.408593
Cang	Cang_2012_03_13_00014.g983|Cang_2012_03_13_00014.g983.t2	52.5556	280.667	0.478788	0.504714
Cang	Cang_2012_03_13_00015.g1012|Cang_2012_03_13_00015.g1012.t2	56.7937	52.1111	0.0985202	0.123702
Cang	Cang_2012_03_13_00016.g1047|Cang_2012_03_13_00016.g1047.t1	217.97	101.056	0.733696	0.84692
Cang	Cang_2012_03_13_00016.g1050|Cang_2012_03_13_00016.g1050.t1	68.5714	317.5	0.899761	0.758154
Cang	Cang_2012_03_13_00016.g1054|Cang_2012_03_13_00016.g1054.t1	667	270.333	0.640351	0.383041
Cang	Cang_2012_03_13_00016.g1079|Cang_2012_03_13_00016.g1079.t2	257.778	365.222	0.441558	0.243506
Cang	Cang_2012_03_13_00016.g1082|Cang_2012_03_13_00016.g1082.t2	257.667	127.611	0.122807	0.576023
Cang	Cang_2012_03_13_00016.g1091|Cang_2012_03_13_00016.g1091.t1	61	58.1111	0.735955	0.863296
Cang	Cang_2012_03_13_00017.g1098|Cang_2012_03_13_00017.g1098.t2	152.167	186.111	0.28355	0.501684
Cang	Cang_2012_03_13_00017.g1100|Cang_2012_03_13_00017.g1100.t1	556.644	298.778	0.535916	0.891848
Cang	Cang_2012_03_13_00017.g1111|Cang_2012_03_13_00017.g1111.t2	314.889	46	0.730679	0.167057
Cang	Cang_2012_03_13_00017.g1122|Cang_2012_03_13_00017.g1122.t1	184.611	413.667	0.54251	0.934548
Cang	Cang_2012_03_13_00017.g1133|Cang_2012_03_13_00017.g1133.t1	72.4444	49.8889	0.389796	0.235374
Cang	Cang_2012_03_13_00018.g1138|Cang_2012_03_13_00018.g1138.t1	1612	445.389	0.106079	0.370679
Cang	Cang_2012_03_13_00018.g1140|Cang_2012_03_13_00018.g1140.t1	48.5556	362.889	0.824104	0.693811
Cang	Cang_2012_03_13_00018.g1166|Cang_2012_03_13_00018.g1166.t2	108.111	73.3333	0.562025	0.697468
Cang	Cang_2012_03_13_00018.g1167|Cang_2012_03_13_00018.g1167.t1	135.712	370.178	0.738502	0.518616
Cang	Cang_2012_03_13_00018.g1169|Cang_2012_03_13_00018.g1169.t2	159.186	212.778	0.642782	0.419107
Cang	Cang_2012_03_13_00018.g1179|Cang_2012_03_13_00018.g1179.t1	48.375	105.278	0.787565	0.648532
Cang	Cang_2012_03_13_00019.g1188|Cang_2012_03_13_00019.g1188.t1	51.4286	100.111	0.576471	0.525817
Cang	Cang_2012_03_13_00019.g1190|Cang_2012_03_13_00019.g1190.t1	77.5437	94.1728	0.527151	0.542885
Cang	Cang_2012_03_13_00019.g1191|Cang_2012_03_13_00019.g1191.t2	137.5	125.111	0.406494	0.586003
Cang	Cang_2012_03_13_00019.g1198|Cang_2012_03_13_00019.g1198.t1	185.462	240.167	0.661392	0.151055
Cang	Cang_2012_03_13_00019.g1202|Cang_2012_03_13_00019.g1202.t1	48.7778	360.37	0.365696	0.48292
Cang	Cang_2012_03_13_00020.g1242|Cang_2012_03_13_00020.g1242.t1	47.0625	120.833	0.626801	0.497839
Cang	Cang_2012_03_13_00020.g1255|Cang_2012_03_13_00020.g1255.t2	260.365	130.056	0.575149	0.37314
Cang	Cang_2012_03_13_00020.g1257|Cang_2012_03_13_00020.g1257.t1	46.3333	154.667	0.870968	0.458781
Cang	Cang_2012_03_13_00020.g1262|Cang_2012_03_13_00020.g1262.t2	210.222	1038.56	0.547694	0.689727
Cang	Cang_2012_03_13_00020.g1268|Cang_2012_03_13_00020.g1268.t1	60.9583	113.889	0.514599	0.624899
Cang	Cang_2012_03_13_00020.g1269|Cang_2012_03_13_00020.g1269.t1	46.4028	287.444	0.587591	0.414436
Cang	Cang_2012_03_13_00020.g1272|Cang_2012_03_13_00020.g1272.t1	227.34	151.407	0.432609	0.571981
Cang	Cang_2012_03_13_00020.g1277|Cang_2012_03_13_00020.g1277.t1	285.167	122.556	0.78	0.521839
Cang	Cang_2012_03_13_00021.g1294|Cang_2012_03_13_00021.g1294.t2	168.056	118.259	0.386013	0.347406
Cang	Cang_2012_03_13_00021.g1301|Cang_2012_03_13_00021.g1301.t1	101.667	61.3889	0.205128	0.628205
Cang	Cang_2012_03_13_00022.g1335|Cang_2012_03_13_00022.g1335.t1	46.6667	120.222	0.257042	0.842136
Cang	Cang_2012_03_13_00022.g1338|Cang_2012_03_13_00022.g1338.t1	721.521	731.444	0.307229	0.370052
Cang	Cang_2012_03_13_00022.g1365|Cang_2012_03_13_00022.g1365.t1	48.4484	47.7222	0.699683	0.575556
Cang	Cang_2012_03_13_00022.g1392|Cang_2012_03_13_00022.g1392.t1	119.714	297.111	0.252595	0.331027
Cang	Cang_2012_03_13_00023.g1412|Cang_2012_03_13_00023.g1412.t1	365.361	356.333	0.633269	0.600835
Cang	Cang_2012_03_13_00023.g1418|Cang_2012_03_13_00023.g1418.t2	97.8333	334.148	0.150702	0.268199
Cang	Cang_2012_03_13_00023.g1425|Cang_2012_03_13_00023.g1425.t1	128.222	88.7222	0.497602	0.482014
Cang	Cang_2012_03_13_00023.g1436|Cang_2012_03_13_00023.g1436.t1	90.9921	64.6667	0.538136	0.0729755
Cang	Cang_2012_03_13_00023.g1440|Cang_2012_03_13_00023.g1440.t1	55.7566	111.792	0.439375	0.584337
Cang	Cang_2012_03_13_00023.g1441|Cang_2012_03_13_00023.g1441.t1	48.3472	181.481	0.431329	0.45954
Cang	Cang_2012_03_13_00023.g1442|Cang_2012_03_13_00023.g1442.t1	46.7778	156.167	0.455357	0.624628
Cang	Cang_2012_03_13_00023.g1443|Cang_2012_03_13_00023.g1443.t1	275.31	181.667	0.768701	0.137795
Cang	Cang_2012_03_13_00023.g1445|Cang_2012_03_13_00023.g1445.t2	177.167	48.6296	0.513514	0.584985
Cang	Cang_2012_03_13_00023.g1446|Cang_2012_03_13_00023.g1446.t2	58.7778	122.5	0.417778	0.398519
Cang	Cang_2012_03_13_00024.g1456|Cang_2012_03_13_00024.g1456.t1	284.944	431.444	0.678756	0.609672
Cang	Cang_2012_03_13_00024.g1460|Cang_2012_03_13_00024.g1460.t1	59.2778	305.778	0.481761	0.857233
Cang	Cang_2012_03_13_00024.g1461|Cang_2012_03_13_00024.g1461.t1	53.3333	89.6944	0.71875	0.486979
Cang	Cang_2012_03_13_00024.g1468|Cang_2012_03_13_00024.g1468.t1	53.2778	182.852	0.51682	0.539925
Cang	Cang_2012_03_13_00024.g1472|Cang_2012_03_13_00024.g1472.t1	175.741	78.6944	0.589286	0.218006
Cang	Cang_2012_03_13_00024.g1476|Cang_2012_03_13_00024.g1476.t1	55	62.8889	0.0674797	0.198537
Cang	Cang_2012_03_13_00024.g1480|Cang_2012_03_13_00024.g1480.t2	143.444	106.444	0.273171	0.620054
Cang	Cang_2012_03_13_00024.g1481|Cang_2012_03_13_00024.g1481.t2	58	262.578	0.678248	0.642296
Cang	Cang_2012_03_13_00024.g1483|Cang_2012_03_13_00024.g1483.t1	85.4167	172.185	0.502248	0.471861
Cang	Cang_2012_03_13_00024.g1493|Cang_2012_03_13_00024.g1493.t1	73.3333	201.074	0.314516	0.466398
Cang	Cang_2012_03_13_00024.g1494|Cang_2012_03_13_00024.g1494.t1	48.6667	70.8519	0.390152	0.314815
Cang	Cang_2012_03_13_00024.g1496|Cang_2012_03_13_00024.g1496.t1	48.75	463.056	0.893891	0.800911
Cang	Cang_2012_03_13_00025.g1505|Cang_2012_03_13_00025.g1505.t1	96	1087.56	0.850515	0.555842
Cang	Cang_2012_03_13_00025.g1507|Cang_2012_03_13_00025.g1507.t1	238.889	195.222	0.867209	0.570912
Cang	Cang_2012_03_13_00025.g1509|Cang_2012_03_13_00025.g1509.t1	162.611	55	0.541899	0.633147
Cang	Cang_2012_03_13_00025.g1511|Cang_2012_03_13_00025.g1511.t1	310.563	63	0.486449	0.810647
Cang	Cang_2012_03_13_00025.g1513|Cang_2012_03_13_00025.g1513.t1	98.2	75.6667	0.379798	0.692256
Cang	Cang_2012_03_13_00025.g1514|Cang_2012_03_13_00025.g1514.t1	53.125	45.3333	0.32563	0.738796
Cang	Cang_2012_03_13_00026.g1553|Cang_2012_03_13_00026.g1553.t1	125.111	140.889	0.556701	0.930126
Cang	Cang_2012_03_13_00026.g1555|Cang_2012_03_13_00026.g1555.t1	54.125	515.667	0.0408163	0.0952381
Cang	Cang_2012_03_13_00026.g1558|Cang_2012_03_13_00026.g1558.t1	169.143	320.074	0.341093	0.47256
Cang	Cang_2012_03_13_00026.g1561|Cang_2012_03_13_00026.g1561.t1	47.1111	72.4444	0.551887	0.369497
Cang	Cang_2012_03_13_00026.g1571|Cang_2012_03_13_00026.g1571.t1	405.951	357.222	0.27182	0.757273
Cang	Cang_2012_03_13_00026.g1583|Cang_2012_03_13_00026.g1583.t1	179.417	152.648	0.334928	0.662414
Cang	Cang_2012_03_13_00026.g1599|Cang_2012_03_13_00026.g1599.t1	45	61.7778	0.152299	0.60728
Cang	Cang_2012_03_13_00027.g1604|Cang_2012_03_13_00027.g1604.t1	46.7778	121.833	0.721591	0.358902
Cang	Cang_2012_03_13_00027.g1649|Cang_2012_03_13_00027.g1649.t1	45.1667	160.222	0.592145	0.579557
Cang	Cang_2012_03_13_00027.g1650|Cang_2012_03_13_00027.g1650.t1	59.125	112.222	0.701835	0.284404
Cang	Cang_2012_03_13_00028.g1658|Cang_2012_03_13_00028.g1658.t1	57.6667	133.978	0.197368	0.560234
Cang	Cang_2012_03_13_00028.g1661|Cang_2012_03_13_00028.g1661.t1	124.201	50.0556	0.640052	0.536358
Cang	Cang_2012_03_13_00028.g1674|Cang_2012_03_13_00028.g1674.t1	58.1157	210.611	0.653661	0.557803
Cang	Cang_2012_03_13_00028.g1678|Cang_2012_03_13_00028.g1678.t1	173.085	428.667	0.570776	0.550228
Cang	Cang_2012_03_13_00029.g1682|Cang_2012_03_13_00029.g1682.t1	498.556	882.611	0.784058	0.76256
Cang	Cang_2012_03_13_00029.g1685|Cang_2012_03_13_00029.g1685.t1	432.722	122.222	0.37468	0.43734
Cang	Cang_2012_03_13_00029.g1692|Cang_2012_03_13_00029.g1692.t1	76	130.389	0.71748	0.924119
Cang	Cang_2012_03_13_00029.g1705|Cang_2012_03_13_00029.g1705.t1	135.278	48.8889	0.571522	0.632546
Cang	Cang_2012_03_13_00030.g1734|Cang_2012_03_13_00030.g1734.t1	52.8889	165.778	0.524	0.503167
Cang	Cang_2012_03_13_00030.g1742|Cang_2012_03_13_00030.g1742.t2	89.375	800.333	0.427083	0.512731
Cang	Cang_2012_03_13_00030.g1748|Cang_2012_03_13_00030.g1748.t1	327.101	228.444	0.31309	0.355346
Cang	Cang_2012_03_13_00030.g1763|Cang_2012_03_13_00030.g1763.t1	93.7778	217.556	0.441071	0.78631
Cang	Cang_2012_03_13_00031.g1792|Cang_2012_03_13_00031.g1792.t2	147.444	244.667	0.684384	0.937371
Cang	Cang_2012_03_13_00031.g1796|Cang_2012_03_13_00031.g1796.t1	232.924	100.689	0.476422	0.629773
Cang	Cang_2012_03_13_00031.g1798|Cang_2012_03_13_00031.g1798.t2	139.651	46.8889	0.677152	0.700883
Cang	Cang_2012_03_13_00032.g1838|Cang_2012_03_13_00032.g1838.t1	45.375	167.333	0.531513	0.482493
Cang	Cang_2012_03_13_00033.g1883|Cang_2012_03_13_00033.g1883.t1	95.2222	68.8889	0.237123	0.875666
Cang	Cang_2012_03_13_00033.g1894|Cang_2012_03_13_00033.g1894.t1	86.0206	407.222	0.452264	0.883202
Cang	Cang_2012_03_13_00033.g1901|Cang_2012_03_13_00033.g1901.t1	208.935	62.7222	0.511327	0.742718
Cang	Cang_2012_03_13_00033.g1905|Cang_2012_03_13_00033.g1905.t1	48.4722	48.8889	0.27994	0.581836
Cang	Cang_2012_03_13_00033.g1912|Cang_2012_03_13_00033.g1912.t1	136.939	233.167	0.447539	0.573546
Cang	Cang_2012_03_13_00033.g1913|Cang_2012_03_13_00033.g1913.t1	225.556	166.852	0.443609	0.354845
Cang	Cang_2012_03_13_00033.g1914|Cang_2012_03_13_00033.g1914.t1	69.4444	157.8	0.362253	0.545611
Cang	Cang_2012_03_13_00034.g1930|Cang_2012_03_13_00034.g1930.t1	100.312	108.333	0.444604	0.761939
Cang	Cang_2012_03_13_00034.g1941|Cang_2012_03_13_00034.g1941.t2	51.2778	47.8889	0.206985	0.629188
Cang	Cang_2012_03_13_00034.g1944|Cang_2012_03_13_00034.g1944.t1	116.333	76.7407	0.216478	0.434931
Cang	Cang_2012_03_13_00034.g1948|Cang_2012_03_13_00034.g1948.t1	98.4444	47.7778	0.55993	0.644357
Cang	Cang_2012_03_13_00034.g1952|Cang_2012_03_13_00034.g1952.t1	226.694	77.9365	0.603825	0.421676
Cang	Cang_2012_03_13_00034.g1953|Cang_2012_03_13_00034.g1953.t1	115.344	374.056	0.294044	0.833613
Cang	Cang_2012_03_13_00034.g1954|Cang_2012_03_13_00034.g1954.t1	48.1667	47.1111	0.533854	0.862847
Cang	Cang_2012_03_13_00034.g1956|Cang_2012_03_13_00034.g1956.t2	384.333	95.7778	0.612245	0.163265
Cang	Cang_2012_03_13_00034.g1957|Cang_2012_03_13_00034.g1957.t2	241.278	82.4722	0.680921	0.604578
Cang	Cang_2012_03_13_00034.g1964|Cang_2012_03_13_00034.g1964.t1	83.4444	131.778	0.217949	0.412393
Cang	Cang_2012_03_13_00034.g1966|Cang_2012_03_13_00034.g1966.t1	266.167	301.822	0.658813	0.480977
Cang	Cang_2012_03_13_00035.g1979|Cang_2012_03_13_00035.g1979.t1	53.9074	206.963	0.642351	0.386694
Cang	Cang_2012_03_13_00035.g1985|Cang_2012_03_13_00035.g1985.t1	48.25	742.963	0.361842	0.475512
Cang	Cang_2012_03_13_00035.g1989|Cang_2012_03_13_00035.g1989.t3	61.5833	104.528	0.488455	0.58413
Cang	Cang_2012_03_13_00035.g1999|Cang_2012_03_13_00035.g1999.t1	74.6296	55.1481	0.388779	0.344994
Cang	Cang_2012_03_13_00036.g2020|Cang_2012_03_13_00036.g2020.t1	47.2222	51.5926	0.15993	0.305995
Cang	Cang_2012_03_13_00036.g2022|Cang_2012_03_13_00036.g2022.t1	50.7222	49.4444	0.162478	0.701975
Cang	Cang_2012_03_13_00036.g2024|Cang_2012_03_13_00036.g2024.t2	129.778	72.125	0.76477	0.610822
Cang	Cang_2012_03_13_00036.g2027|Cang_2012_03_13_00036.g2027.t1	62.4167	70.4444	0.346154	0.668269
Cang	Cang_2012_03_13_00036.g2028|Cang_2012_03_13_00036.g2028.t1	59.6111	192	0.347145	0.618785
Cang	Cang_2012_03_13_00036.g2037|Cang_2012_03_13_00036.g2037.t3	166.87	506.963	0.689106	0.671971
Cang	Cang_2012_03_13_00036.g2038|Cang_2012_03_13_00036.g2038.t1	380.889	167.063	0.525237	0.50706
Cang	Cang_2012_03_13_00036.g2039|Cang_2012_03_13_00036.g2039.t1	3229.15	48	0.337829	0.361593
Cang	Cang_2012_03_13_00036.g2043|Cang_2012_03_13_00036.g2043.t1	340.59	75.2222	0.262397	0.542011
Cang	Cang_2012_03_13_00036.g2047|Cang_2012_03_13_00036.g2047.t1	137.333	69.5556	0.560638	0.687057
Cang	Cang_2012_03_13_00037.g2058|Cang_2012_03_13_00037.g2058.t1	106.556	83.4444	0.326087	0.137681
Cang	Cang_2012_03_13_00037.g2066|Cang_2012_03_13_00037.g2066.t1	384.449	841.389	0.293204	0.574757
Cang	Cang_2012_03_13_00037.g2077|Cang_2012_03_13_00037.g2077.t1	1033.86	392.833	0.489559	0.597448
Cang	Cang_2012_03_13_00037.g2086|Cang_2012_03_13_00037.g2086.t1	105.444	296.444	0.623626	0.237179
Cang	Cang_2012_03_13_00037.g2094|Cang_2012_03_13_00037.g2094.t3	67.625	67.1111	0.237113	0.14433
Cang	Cang_2012_03_13_00038.g2126|Cang_2012_03_13_00038.g2126.t1	96.3333	420.741	0.230769	0.663105
Cang	Cang_2012_03_13_00038.g2128|Cang_2012_03_13_00038.g2128.t1	335	455.111	0.375758	0.542424
Cang	Cang_2012_03_13_00038.g2131|Cang_2012_03_13_00038.g2131.t1	135.25	600.778	0.372845	0.502155
Cang	Cang_2012_03_13_00038.g2136|Cang_2012_03_13_00038.g2136.t2	551	177.111	0.290657	0.565167
Cang	Cang_2012_03_13_00038.g2139|Cang_2012_03_13_00038.g2139.t1	378.778	381.556	0.164	0.574667
Cang	Cang_2012_03_13_00039.g2168|Cang_2012_03_13_00039.g2168.t2	411.222	612.333	0.133987	0.303922
Cang	Cang_2012_03_13_00040.g2185|Cang_2012_03_13_00040.g2185.t1	65.1111	57.6667	0.378995	0.691781
Cang	Cang_2012_03_13_00040.g2192|Cang_2012_03_13_00040.g2192.t1	48.0952	49.4444	0.33971	0.520193
Cang	Cang_2012_03_13_00040.g2195|Cang_2012_03_13_00040.g2195.t2	115	88.3704	0.854599	0.345862
Cang	Cang_2012_03_13_00040.g2209|Cang_2012_03_13_00040.g2209.t1	54.3333	423.5	0.579137	0.740707
Cang	Cang_2012_03_13_00040.g2210|Cang_2012_03_13_00040.g2210.t1	45	375.222	0.793696	0.896848
Cang	Cang_2012_03_13_00042.g2268|Cang_2012_03_13_00042.g2268.t1	306.889	77.3333	0.382353	0.459967
Cang	Cang_2012_03_13_00042.g2285|Cang_2012_03_13_00042.g2285.t1	365.722	283.667	0.460733	0.115183
Cang	Cang_2012_03_13_00042.g2302|Cang_2012_03_13_00042.g2302.t1	118.333	239.056	0.0909091	0.261979
Cang	Cang_2012_03_13_00042.g2306|Cang_2012_03_13_00042.g2306.t2	48.25	51.5556	0.232558	0.0286485
Cang	Cang_2012_03_13_00042.g2314|Cang_2012_03_13_00042.g2314.t1	48	390.111	0.550117	0.530951
Cang	Cang_2012_03_13_00043.g2335|Cang_2012_03_13_00043.g2335.t1	316.257	383.333	0.519817	0.481199
Cang	Cang_2012_03_13_00043.g2348|Cang_2012_03_13_00043.g2348.t1	128.571	58.7222	0.734545	0.758182
Cang	Cang_2012_03_13_00043.g2355|Cang_2012_03_13_00043.g2355.t1	52.2222	875.111	0.495822	0.767874
Cang	Cang_2012_03_13_00043.g2356|Cang_2012_03_13_00043.g2356.t1	400	275.222	0.428016	0.711053
Cang	Cang_2012_03_13_00043.g2357|Cang_2012_03_13_00043.g2357.t1	325.444	313.444	0.109668	0.962482
Cang	Cang_2012_03_13_00044.g2376|Cang_2012_03_13_00044.g2376.t2	182.977	186.222	0.361577	0.334275
Cang	Cang_2012_03_13_00044.g2378|Cang_2012_03_13_00044.g2378.t1	131.5	228.222	0.560538	0.798954
Cang	Cang_2012_03_13_00044.g2379|Cang_2012_03_13_00044.g2379.t1	201.667	53.2222	0.486486	0.243243
Cang	Cang_2012_03_13_00044.g2385|Cang_2012_03_13_00044.g2385.t1	155.878	65.7778	0.267617	0.897862
Cang	Cang_2012_03_13_00044.g2408|Cang_2012_03_13_00044.g2408.t1	387.889	226.25	0.650847	0.441808
Cang	Cang_2012_03_13_00045.g2419|Cang_2012_03_13_00045.g2419.t1	51.5406	202.667	0.443659	0.680437
Cang	Cang_2012_03_13_00045.g2426|Cang_2012_03_13_00045.g2426.t1	52	97.4444	0.79235	0.420765
Cang	Cang_2012_03_13_00045.g2447|Cang_2012_03_13_00045.g2447.t1	170.833	287.111	0.375574	0.159167
Cang	Cang_2012_03_13_00046.g2456|Cang_2012_03_13_00046.g2456.t1	50	86.8889	0.779412	0.728758
Cang	Cang_2012_03_13_00046.g2481|Cang_2012_03_13_00046.g2481.t1	253.83	56	0.410024	0.573269
Cang	Cang_2012_03_13_00046.g2490|Cang_2012_03_13_00046.g2490.t1	54.1944	51.5556	0.632049	0.632832
Cang	Cang_2012_03_13_00047.g2494|Cang_2012_03_13_00047.g2494.t1	129.869	173.778	0.559292	0.254109
Cang	Cang_2012_03_13_00047.g2520|Cang_2012_03_13_00047.g2520.t1	202.571	230	0.134503	0.199561
Cang	Cang_2012_03_13_00048.g2550|Cang_2012_03_13_00048.g2550.t1	290.625	96.9444	0.871981	0.427939
Cang	Cang_2012_03_13_00049.g2571|Cang_2012_03_13_00049.g2571.t1	99	1016.33	0.464912	0.501462
Cang	Cang_2012_03_13_00049.g2578|Cang_2012_03_13_00049.g2578.t2	83.1111	103.25	0.685397	0.683651
Cang	Cang_2012_03_13_00051.g2641|Cang_2012_03_13_00051.g2641.t2	77.0185	289.889	0.492896	0.338069
Cang	Cang_2012_03_13_00051.g2646|Cang_2012_03_13_00051.g2646.t1	46.5	741	0.288815	0.0734558
Cang	Cang_2012_03_13_00051.g2649|Cang_2012_03_13_00051.g2649.t1	117.929	156.556	0.789195	0.918079
Cang	Cang_2012_03_13_00051.g2667|Cang_2012_03_13_00051.g2667.t1	249.111	157.167	0.549776	0.537752
Cang	Cang_2012_03_13_00051.g2672|Cang_2012_03_13_00051.g2672.t1	44.5556	118.444	0.930101	0.767005
Cang	Cang_2012_03_13_00052.g2687|Cang_2012_03_13_00052.g2687.t2	393.452	302.306	0.72547	0.647878
Cang	Cang_2012_03_13_00052.g2693|Cang_2012_03_13_00052.g2693.t2	195.5	612.222	0.922566	0.132743
Cang	Cang_2012_03_13_00052.g2697|Cang_2012_03_13_00052.g2697.t1	89.7545	49.7778	0.479215	0.148576
Cang	Cang_2012_03_13_00052.g2699|Cang_2012_03_13_00052.g2699.t1	48.8889	180.148	0.965739	0.794433
Cang	Cang_2012_03_13_00052.g2700|Cang_2012_03_13_00052.g2700.t1	637.333	556.5	0.8	0.502283
Cang	Cang_2012_03_13_00052.g2701|Cang_2012_03_13_00052.g2701.t2	367.778	296.889	0.286458	0.239583
Cang	Cang_2012_03_13_00052.g2708|Cang_2012_03_13_00052.g2708.t2	801.375	476.222	0.406877	0.570201
Cang	Cang_2012_03_13_00052.g2716|Cang_2012_03_13_00052.g2716.t1	80.8889	62.8889	0.717514	0.346516
Cang	Cang_2012_03_13_00052.g2720|Cang_2012_03_13_00052.g2720.t1	142	248.111	0.67402	0.581699
Cang	Cang_2012_03_13_00052.g2725|Cang_2012_03_13_00052.g2725.t1	670.167	350.667	0.216152	0.387173
Cang	Cang_2012_03_13_00053.g2746|Cang_2012_03_13_00053.g2746.t2	103	277.037	0.416317	0.543158
Cang	Cang_2012_03_13_00053.g2769|Cang_2012_03_13_00053.g2769.t1	50	98.2222	0.59727	0.934016
Cang	Cang_2012_03_13_00053.g2771|Cang_2012_03_13_00053.g2771.t1	118.333	204.37	0.479725	0.580408
Cang	Cang_2012_03_13_00054.g2780|Cang_2012_03_13_00054.g2780.t1	350.389	67.037	0.56875	0.706597
Cang	Cang_2012_03_13_00054.g2781|Cang_2012_03_13_00054.g2781.t2	81.2222	206.593	0.630952	0.527778
Cang	Cang_2012_03_13_00054.g2784|Cang_2012_03_13_00054.g2784.t1	286.333	137.667	0.195294	0.828235
Cang	Cang_2012_03_13_00054.g2793|Cang_2012_03_13_00054.g2793.t2	156.278	185.944	0.376596	0.616312
Cang	Cang_2012_03_13_00054.g2794|Cang_2012_03_13_00054.g2794.t1	962.722	133.444	0.619433	0.323887
Cang	Cang_2012_03_13_00054.g2807|Cang_2012_03_13_00054.g2807.t1	712.889	826.889	0.403061	0.127551
Cang	Cang_2012_03_13_00054.g2812|Cang_2012_03_13_00054.g2812.t2	133.585	59	0.598021	0.447336
Cang	Cang_2012_03_13_00054.g2818|Cang_2012_03_13_00054.g2818.t1	103.556	100.958	0.361534	0.631654
Cang	Cang_2012_03_13_00054.g2820|Cang_2012_03_13_00054.g2820.t2	49.1852	266.127	0.382353	0.567673
Cang	Cang_2012_03_13_00054.g2821|Cang_2012_03_13_00054.g2821.t1	69.875	51.7778	0.671804	0.35312
Cang	Cang_2012_03_13_00055.g2827|Cang_2012_03_13_00055.g2827.t1	69	216.972	0.686627	0.591317
Cang	Cang_2012_03_13_00055.g2838|Cang_2012_03_13_00055.g2838.t1	52.5556	247.796	0.27896	0.552141
Cang	Cang_2012_03_13_00055.g2840|Cang_2012_03_13_00055.g2840.t1	117.333	242.944	0.730964	0.601805
Cang	Cang_2012_03_13_00055.g2841|Cang_2012_03_13_00055.g2841.t1	214.778	215.741	0.191176	0.561002
Cang	Cang_2012_03_13_00055.g2842|Cang_2012_03_13_00055.g2842.t1	49	262.778	0.69403	0.320896
Cang	Cang_2012_03_13_00055.g2853|Cang_2012_03_13_00055.g2853.t1	49.3333	201.444	0.409774	0.160401
Cang	Cang_2012_03_13_00055.g2858|Cang_2012_03_13_00055.g2858.t2	126.662	107.222	0.465828	0.391844
Cang	Cang_2012_03_13_00055.g2859|Cang_2012_03_13_00055.g2859.t1	127.111	281	0.622642	0.246855
Cang	Cang_2012_03_13_00056.g2881|Cang_2012_03_13_00056.g2881.t1	152.58	293.639	0.435115	0.387913
Cang	Cang_2012_03_13_00057.g2891|Cang_2012_03_13_00057.g2891.t1	54	415.556	0.0674931	0.00550964
Cang	Cang_2012_03_13_00057.g2895|Cang_2012_03_13_00057.g2895.t2	214.667	302.222	0.865385	0.434615
Cang	Cang_2012_03_13_00057.g2899|Cang_2012_03_13_00057.g2899.t2	51.5	221.833	0.45679	0.415638
Cang	Cang_2012_03_13_00057.g2906|Cang_2012_03_13_00057.g2906.t1	1141.19	300.222	0.6733	0.0547264
Cang	Cang_2012_03_13_00058.g2931|Cang_2012_03_13_00058.g2931.t2	105.742	220.014	0.384983	0.711661
Cang	Cang_2012_03_13_00058.g2940|Cang_2012_03_13_00058.g2940.t1	137.812	56.5556	0.461656	0.624744
Cang	Cang_2012_03_13_00058.g2958|Cang_2012_03_13_00058.g2958.t2	53.7778	419.889	0.122951	0.552368
Cang	Cang_2012_03_13_00058.g2960|Cang_2012_03_13_00058.g2960.t1	50.5556	97.1111	0.407407	0.466564
Cang	Cang_2012_03_13_00059.g2968|Cang_2012_03_13_00059.g2968.t2	59.3333	451.2	0.0738363	0.344837
Cang	Cang_2012_03_13_00059.g2990|Cang_2012_03_13_00059.g2990.t2	149.151	206.611	0.576982	0.55979
Cang	Cang_2012_03_13_00059.g2991|Cang_2012_03_13_00059.g2991.t2	82.3333	194.222	0.902375	0.429004
Cang	Cang_2012_03_13_00059.g2992|Cang_2012_03_13_00059.g2992.t1	207.389	139.472	0.419729	0.488556
Cang	Cang_2012_03_13_00059.g2996|Cang_2012_03_13_00059.g2996.t2	275.556	149.889	0.472067	0.89013
Cang	Cang_2012_03_13_00059.g2997|Cang_2012_03_13_00059.g2997.t2	73.8571	49.2222	0.502262	0.120664
Cang	Cang_2012_03_13_00059.g3002|Cang_2012_03_13_00059.g3002.t1	155.611	295.333	0.487585	0.653123
Cang	Cang_2012_03_13_00059.g3003|Cang_2012_03_13_00059.g3003.t2	84.8889	70.2222	0.369062	0.0572473
Cang	Cang_2012_03_13_00059.g3004|Cang_2012_03_13_00059.g3004.t1	288.222	195.056	0.193182	0.519886
Cang	Cang_2012_03_13_00060.g3015|Cang_2012_03_13_00060.g3015.t1	46.625	265.222	0.279121	0.834432
Cang	Cang_2012_03_13_00060.g3017|Cang_2012_03_13_00060.g3017.t1	79.8333	234.556	0.600543	0.225242
Cang	Cang_2012_03_13_00060.g3022|Cang_2012_03_13_00060.g3022.t1	190.222	48.4444	0.377451	0.248775
Cang	Cang_2012_03_13_00061.g3040|Cang_2012_03_13_00061.g3040.t1	58.1111	64.7778	0.625	0.729989
Cang	Cang_2012_03_13_00061.g3047|Cang_2012_03_13_00061.g3047.t1	48.4444	498.444	0.886443	0.945153
Cang	Cang_2012_03_13_00061.g3057|Cang_2012_03_13_00061.g3057.t1	673.111	387.167	0.854975	0.567664
Cang	Cang_2012_03_13_00062.g3066|Cang_2012_03_13_00062.g3066.t2	101.079	293.111	0.633567	0.484424
Cang	Cang_2012_03_13_00063.g3087|Cang_2012_03_13_00063.g3087.t1	135.741	117.481	0.656805	0.677953
Cang	Cang_2012_03_13_00064.g3110|Cang_2012_03_13_00064.g3110.t1	73	132.667	0.361004	0.471686
Cang	Cang_2012_03_13_00064.g3114|Cang_2012_03_13_00064.g3114.t1	384.444	331.167	0.281106	0.789555
Cang	Cang_2012_03_13_00064.g3131|Cang_2012_03_13_00064.g3131.t1	47.125	78.037	0.331378	0.672858
Cang	Cang_2012_03_13_00064.g3141|Cang_2012_03_13_00064.g3141.t2	204.222	69.4444	0.685279	0.864636
Cang	Cang_2012_03_13_00064.g3148|Cang_2012_03_13_00064.g3148.t1	223.333	48.3333	0.896761	0.589744
Cang	Cang_2012_03_13_00065.g3161|Cang_2012_03_13_00065.g3161.t1	67.6111	238.944	0.684438	0.418348
Cang	Cang_2012_03_13_00065.g3164|Cang_2012_03_13_00065.g3164.t3	89	49.7778	0.675197	0.307087
Cang	Cang_2012_03_13_00065.g3165|Cang_2012_03_13_00065.g3165.t1	56.6111	139.722	0.882521	0.708095
Cang	Cang_2012_03_13_00065.g3172|Cang_2012_03_13_00065.g3172.t1	138.111	105.778	0.368687	0.434343
Cang	Cang_2012_03_13_00065.g3174|Cang_2012_03_13_00065.g3174.t1	141.143	405.111	0.403509	0.469298
Cang	Cang_2012_03_13_00065.g3179|Cang_2012_03_13_00065.g3179.t1	183.657	161.074	0.339884	0.641679
Cang	Cang_2012_03_13_00065.g3188|Cang_2012_03_13_00065.g3188.t2	49.4444	265.056	0.893401	0.414552
Cang	Cang_2012_03_13_00065.g3191|Cang_2012_03_13_00065.g3191.t1	170.778	135.044	0.093578	0.231743
Cang	Cang_2012_03_13_00065.g3192|Cang_2012_03_13_00065.g3192.t1	124.125	152.556	0.355091	0.40644
Cang	Cang_2012_03_13_00066.g3210|Cang_2012_03_13_00066.g3210.t2	45.625	123.519	0.521854	0.453069
Cang	Cang_2012_03_13_00066.g3215|Cang_2012_03_13_00066.g3215.t1	244.2	337.611	0.223762	0.185149
Cang	Cang_2012_03_13_00067.g3235|Cang_2012_03_13_00067.g3235.t1	132.378	243.691	0.320181	0.615797
Cang	Cang_2012_03_13_00067.g3253|Cang_2012_03_13_00067.g3253.t2	44.3333	249.444	0.774194	0.541219
Cang	Cang_2012_03_13_00067.g3255|Cang_2012_03_13_00067.g3255.t1	48.6667	112.889	0.766562	0.34122
Cang	Cang_2012_03_13_00067.g3256|Cang_2012_03_13_00067.g3256.t1	160.31	444.844	0.649083	0.554128
Cang	Cang_2012_03_13_00067.g3257|Cang_2012_03_13_00067.g3257.t2	78.4074	323.741	0.493374	0.631244
Cang	Cang_2012_03_13_00067.g3261|Cang_2012_03_13_00067.g3261.t2	99.5556	75.303	0.456684	0.410456
Cang	Cang_2012_03_13_00070.g3355|Cang_2012_03_13_00070.g3355.t1	241.889	48.7778	0.711354	0.379389
Cang	Cang_2012_03_13_00070.g3361|Cang_2012_03_13_00070.g3361.t1	65.4667	47.4444	0.558095	0.258095
Cang	Cang_2012_03_13_00071.g3365|Cang_2012_03_13_00071.g3365.t2	156.444	132.815	0.236246	0.669184
Cang	Cang_2012_03_13_00071.g3377|Cang_2012_03_13_00071.g3377.t1	45.1111	588.444	0.544643	0.520089
Cang	Cang_2012_03_13_00071.g3378|Cang_2012_03_13_00071.g3378.t1	198.083	99.6667	0.44	0.859259
Cang	Cang_2012_03_13_00071.g3379|Cang_2012_03_13_00071.g3379.t1	68.3333	195.289	0.823442	0.540059
Cang	Cang_2012_03_13_00071.g3380|Cang_2012_03_13_00071.g3380.t1	217	99.6111	0.754237	0.89209
Cang	Cang_2012_03_13_00071.g3382|Cang_2012_03_13_00071.g3382.t1	47.7778	54.2222	0.657343	0.321678
Cang	Cang_2012_03_13_00071.g3388|Cang_2012_03_13_00071.g3388.t1	117.178	86.381	0.598207	0.436919
Cang	Cang_2012_03_13_00071.g3390|Cang_2012_03_13_00071.g3390.t1	142.444	47.1111	0.360583	0.456907
Cang	Cang_2012_03_13_00071.g3399|Cang_2012_03_13_00071.g3399.t1	321.722	133.889	0.758673	0.82906
Cang	Cang_2012_03_13_00071.g3408|Cang_2012_03_13_00071.g3408.t1	131.833	207.222	0.656481	0.958642
Cang	Cang_2012_03_13_00071.g3410|Cang_2012_03_13_00071.g3410.t1	112.889	505.778	0.237452	0.7426
Cang	Cang_2012_03_13_00072.g3416|Cang_2012_03_13_00072.g3416.t1	46.1667	319.889	0.114796	0.451247
Cang	Cang_2012_03_13_00072.g3425|Cang_2012_03_13_00072.g3425.t1	250.556	98.6667	0.247059	0.709804
Cang	Cang_2012_03_13_00073.g3445|Cang_2012_03_13_00073.g3445.t2	63	257.556	0.927489	0.765152
Cang	Cang_2012_03_13_00073.g3447|Cang_2012_03_13_00073.g3447.t1	55.3333	316.722	0.747093	0.747093
Cang	Cang_2012_03_13_00073.g3454|Cang_2012_03_13_00073.g3454.t2	425.889	209.111	0.466454	0.635783
Cang	Cang_2012_03_13_00073.g3464|Cang_2012_03_13_00073.g3464.t2	52.8156	69.1481	0.810244	0.556507
Cang	Cang_2012_03_13_00073.g3467|Cang_2012_03_13_00073.g3467.t2	59.6264	129.569	0.538189	0.436963
Cang	Cang_2012_03_13_00074.g3472|Cang_2012_03_13_00074.g3472.t1	84.7778	51	0.259259	0.839506
Cang	Cang_2012_03_13_00074.g3475|Cang_2012_03_13_00074.g3475.t1	300.333	68.2222	0.869565	0.40942
Cang	Cang_2012_03_13_00074.g3481|Cang_2012_03_13_00074.g3481.t2	214.056	247.333	0.322061	0.380032
Cang	Cang_2012_03_13_00074.g3484|Cang_2012_03_13_00074.g3484.t1	395.5	416	0.272997	0.568497
Cang	Cang_2012_03_13_00074.g3492|Cang_2012_03_13_00074.g3492.t1	46.5556	367.917	0.679739	0.449891
Cang	Cang_2012_03_13_00076.g3530|Cang_2012_03_13_00076.g3530.t1	105.302	255.593	0.523217	0.404459
Cang	Cang_2012_03_13_00076.g3532|Cang_2012_03_13_00076.g3532.t1	52.8889	91.8148	0.280453	0.495751
Cang	Cang_2012_03_13_00076.g3539|Cang_2012_03_13_00076.g3539.t2	493.198	49.5	0.235225	0.358747
Cang	Cang_2012_03_13_00076.g3543|Cang_2012_03_13_00076.g3543.t1	240.556	65	0.289941	0.690335
Cang	Cang_2012_03_13_00078.g3594|Cang_2012_03_13_00078.g3594.t1	147.794	114.556	0.666667	0.76897
Cang	Cang_2012_03_13_00078.g3604|Cang_2012_03_13_00078.g3604.t1	222.625	128.963	0.753012	0.246319
Cang	Cang_2012_03_13_00078.g3608|Cang_2012_03_13_00078.g3608.t1	332.222	566.519	0.568966	0.724564
Cang	Cang_2012_03_13_00078.g3609|Cang_2012_03_13_00078.g3609.t1	232.222	230.917	0.508357	0.24942
Cang	Cang_2012_03_13_00079.g3651|Cang_2012_03_13_00079.g3651.t1	98.0556	201.222	0.593472	0.223541
Cang	Cang_2012_03_13_00079.g3653|Cang_2012_03_13_00079.g3653.t1	55.7778	201.097	0.911162	0.525437
Cang	Cang_2012_03_13_00079.g3663|Cang_2012_03_13_00079.g3663.t1	56.8889	302	0.538961	0.445887
Cang	Cang_2012_03_13_00079.g3664|Cang_2012_03_13_00079.g3664.t1	55.4444	85.6667	0.739726	0.701674
Cang	Cang_2012_03_13_00080.g3684|Cang_2012_03_13_00080.g3684.t1	92.75	47.6667	0.414141	0.693603
Cang	Cang_2012_03_13_00080.g3688|Cang_2012_03_13_00080.g3688.t2	44.6667	227	0.385625	0.955
Cang	Cang_2012_03_13_00080.g3700|Cang_2012_03_13_00080.g3700.t2	96	48.4444	0.388	0.22
Cang	Cang_2012_03_13_00080.g3702|Cang_2012_03_13_00080.g3702.t1	113.333	90.0556	0.508475	0.608286
Cang	Cang_2012_03_13_00080.g3709|Cang_2012_03_13_00080.g3709.t1	146.148	440.556	0.34024	0.53108
Cang	Cang_2012_03_13_00081.g3712|Cang_2012_03_13_00081.g3712.t2	201.111	210.333	0.0460251	0.12622
Cang	Cang_2012_03_13_00081.g3720|Cang_2012_03_13_00081.g3720.t1	163.333	50.2222	0.536599	0.963682
Cang	Cang_2012_03_13_00081.g3723|Cang_2012_03_13_00081.g3723.t1	969	45.8889	0.746231	0.30737
Cang	Cang_2012_03_13_00081.g3725|Cang_2012_03_13_00081.g3725.t1	93.7778	48.1111	0.21978	0.851038
Cang	Cang_2012_03_13_00081.g3727|Cang_2012_03_13_00081.g3727.t1	46.2222	58.2778	0.529086	0.43398
Cang	Cang_2012_03_13_00081.g3729|Cang_2012_03_13_00081.g3729.t1	146.19	149.111	0.277629	0.152852
Cang	Cang_2012_03_13_00081.g3739|Cang_2012_03_13_00081.g3739.t1	58.1736	49.1111	0.504926	0.800493
Cang	Cang_2012_03_13_00081.g3753|Cang_2012_03_13_00081.g3753.t1	225.983	47.1111	0.514655	0.0670498
Cang	Cang_2012_03_13_00082.g3762|Cang_2012_03_13_00082.g3762.t1	199.389	90	0.793413	0.549401
Cang	Cang_2012_03_13_00082.g3768|Cang_2012_03_13_00082.g3768.t2	384.444	439.194	0.225368	0.567384
Cang	Cang_2012_03_13_00082.g3777|Cang_2012_03_13_00082.g3777.t1	328.444	510.111	0.836257	0.738142
Cang	Cang_2012_03_13_00083.g3796|Cang_2012_03_13_00083.g3796.t1	74	622.667	0.690763	0.117805
Cang	Cang_2012_03_13_00083.g3805|Cang_2012_03_13_00083.g3805.t1	580.444	228	0.91989	0.725599
Cang	Cang_2012_03_13_00083.g3807|Cang_2012_03_13_00083.g3807.t1	51.4444	242.519	0.745614	0.61306
Cang	Cang_2012_03_13_00083.g3810|Cang_2012_03_13_00083.g3810.t1	340.667	142.944	0.546683	0.334562
Cang	Cang_2012_03_13_00083.g3813|Cang_2012_03_13_00083.g3813.t1	117.992	966.667	0.294504	0.352847
Cang	Cang_2012_03_13_00084.g3836|Cang_2012_03_13_00084.g3836.t3	71.8889	274.333	0.416312	0.35331
Cang	Cang_2012_03_13_00085.g3860|Cang_2012_03_13_00085.g3860.t1	57.4444	59.3333	0.34375	0.723214
Cang	Cang_2012_03_13_00085.g3877|Cang_2012_03_13_00085.g3877.t1	152.104	754.378	0.641304	0.425926
Cang	Cang_2012_03_13_00085.g3881|Cang_2012_03_13_00085.g3881.t1	85.5556	80.2222	0.34478	0.427045
Cang	Cang_2012_03_13_00086.g3885|Cang_2012_03_13_00086.g3885.t1	176.384	282.611	0.607633	0.932171
Cang	Cang_2012_03_13_00086.g3889|Cang_2012_03_13_00086.g3889.t1	50.2659	254.685	0.406816	0.636898
Cang	Cang_2012_03_13_00086.g3891|Cang_2012_03_13_00086.g3891.t1	115.389	84.3333	0.446269	0.437562
Cang	Cang_2012_03_13_00086.g3900|Cang_2012_03_13_00086.g3900.t1	230.222	293.444	0.444444	0.326932
Cang	Cang_2012_03_13_00086.g3901|Cang_2012_03_13_00086.g3901.t1	90.2	174.056	0.651837	0.209524
Cang	Cang_2012_03_13_00086.g3902|Cang_2012_03_13_00086.g3902.t1	49	90.25	0.346519	0.609177
Cang	Cang_2012_03_13_00086.g3903|Cang_2012_03_13_00086.g3903.t1	51.6556	134.648	0.673913	0.830487
Cang	Cang_2012_03_13_00086.g3904|Cang_2012_03_13_00086.g3904.t1	49.9444	68.2778	0.921192	0.476968
Cang	Cang_2012_03_13_00086.g3912|Cang_2012_03_13_00086.g3912.t1	60.8333	119.6	0.566396	0.568744
Cang	Cang_2012_03_13_00086.g3914|Cang_2012_03_13_00086.g3914.t1	134.333	472.556	0.403756	0.365415
Cang	Cang_2012_03_13_00087.g3927|Cang_2012_03_13_00087.g3927.t1	64.7569	57.8889	0.697531	0.647005
Cang	Cang_2012_03_13_00087.g3932|Cang_2012_03_13_00087.g3932.t1	698.625	151.444	0.495327	0.28271
Cang	Cang_2012_03_13_00087.g3936|Cang_2012_03_13_00087.g3936.t1	58.8889	408.667	0.569892	0.286738
Cang	Cang_2012_03_13_00087.g3937|Cang_2012_03_13_00087.g3937.t1	104.857	64.5	0.408408	0.583083
Cang	Cang_2012_03_13_00087.g3938|Cang_2012_03_13_00087.g3938.t1	138.63	466.242	0.741718	0.819161
Cang	Cang_2012_03_13_00087.g3940|Cang_2012_03_13_00087.g3940.t2	142.167	209.933	0.590164	0.30847
Cang	Cang_2012_03_13_00088.g3960|Cang_2012_03_13_00088.g3960.t1	77.5	159.778	0.436312	0.306717
Cang	Cang_2012_03_13_00088.g3982|Cang_2012_03_13_00088.g3982.t2	104.5	97.2222	0.505515	0.578023
Cang	Cang_2012_03_13_00088.g3986|Cang_2012_03_13_00088.g3986.t1	51.7375	105.63	0.485782	0.491048
Cang	Cang_2012_03_13_00088.g3987|Cang_2012_03_13_00088.g3987.t1	45.3333	228.111	0.298925	0.108244
Cang	Cang_2012_03_13_00089.g3997|Cang_2012_03_13_00089.g3997.t1	248	351.278	0.678571	0.47619
Cang	Cang_2012_03_13_00089.g4011|Cang_2012_03_13_00089.g4011.t1	258.926	138.222	0.659259	0.883951
Cang	Cang_2012_03_13_00090.g4026|Cang_2012_03_13_00090.g4026.t1	50.7778	182.222	0.112	0.6256
Cang	Cang_2012_03_13_00091.g4053|Cang_2012_03_13_00091.g4053.t1	56.5556	93.3333	0.784504	0.34996
Cang	Cang_2012_03_13_00091.g4057|Cang_2012_03_13_00091.g4057.t1	298.378	127.794	0.607906	0.481001
Cang	Cang_2012_03_13_00091.g4059|Cang_2012_03_13_00091.g4059.t1	45	191.175	0.558758	0.584521
Cang	Cang_2012_03_13_00092.g4074|Cang_2012_03_13_00092.g4074.t1	226.889	575.278	0.455621	0.486193
Cang	Cang_2012_03_13_00092.g4093|Cang_2012_03_13_00092.g4093.t1	337.163	384.833	0.303459	0.814465
Cang	Cang_2012_03_13_00092.g4094|Cang_2012_03_13_00092.g4094.t1	48.1111	560.778	0.381119	0.514375
Cang	Cang_2012_03_13_00092.g4099|Cang_2012_03_13_00092.g4099.t1	48	54.2222	0.785573	0.94664
Cang	Cang_2012_03_13_00093.g4120|Cang_2012_03_13_00093.g4120.t1	74.8889	452.867	0.443636	0.513697
Cang	Cang_2012_03_13_00093.g4124|Cang_2012_03_13_00093.g4124.t1	56.5556	605.556	0.176871	0.343915
Cang	Cang_2012_03_13_00093.g4126|Cang_2012_03_13_00093.g4126.t1	162.889	247.852	0.801802	0.273607
Cang	Cang_2012_03_13_00093.g4151|Cang_2012_03_13_00093.g4151.t1	249.111	69.8519	0.627551	0.385771
Cang	Cang_2012_03_13_00094.g4171|Cang_2012_03_13_00094.g4171.t1	47.2778	141.667	0.421384	0.595388
Cang	Cang_2012_03_13_00094.g4174|Cang_2012_03_13_00094.g4174.t2	116.751	213.037	0.185654	0.518859
Cang	Cang_2012_03_13_00094.g4178|Cang_2012_03_13_00094.g4178.t1	90.2778	85.3333	0.786164	0.949686
Cang	Cang_2012_03_13_00094.g4187|Cang_2012_03_13_00094.g4187.t1	89.6042	201.333	0.47439	0.685366
Cang	Cang_2012_03_13_00096.g4222|Cang_2012_03_13_00096.g4222.t1	106.444	190.556	0.343137	0.784314
Cang	Cang_2012_03_13_00096.g4224|Cang_2012_03_13_00096.g4224.t2	68	243.722	0.144695	0.406752
Cang	Cang_2012_03_13_00097.g4261|Cang_2012_03_13_00097.g4261.t1	634.125	60	0.125	0.789583
Cang	Cang_2012_03_13_00098.g4266|Cang_2012_03_13_00098.g4266.t1	46.25	110.222	0.68787	0.77712
Cang	Cang_2012_03_13_00098.g4278|Cang_2012_03_13_00098.g4278.t2	48.5556	297.556	0.854871	0.0603048
Cang	Cang_2012_03_13_00098.g4282|Cang_2012_03_13_00098.g4282.t1	46.4286	54.7778	0.578947	0.76555
Cang	Cang_2012_03_13_00098.g4285|Cang_2012_03_13_00098.g4285.t1	297.944	902.611	0.609259	0.441975
Cang	Cang_2012_03_13_00099.g4303|Cang_2012_03_13_00099.g4303.t1	96.9722	263	0.737326	0.687094
Cang	Cang_2012_03_13_00099.g4315|Cang_2012_03_13_00099.g4315.t1	94.2148	388.278	0.392118	0.224138
Cang	Cang_2012_03_13_00100.g4329|Cang_2012_03_13_00100.g4329.t1	262.143	59.1111	0.16877	0.0920084
Cang	Cang_2012_03_13_00101.g4353|Cang_2012_03_13_00101.g4353.t1	57.1429	251.944	0.491736	0.32438
Cang	Cang_2012_03_13_00102.g4385|Cang_2012_03_13_00102.g4385.t1	79.2222	445.778	0.213675	0.653846
Cang	Cang_2012_03_13_00103.g4404|Cang_2012_03_13_00103.g4404.t1	122.333	77.9259	0.589212	0.295528
Cang	Cang_2012_03_13_00103.g4416|Cang_2012_03_13_00103.g4416.t1	131	211.889	0.816165	0.956683
Cang	Cang_2012_03_13_00103.g4417|Cang_2012_03_13_00103.g4417.t1	280.495	228.667	0.581712	0.187743
Cang	Cang_2012_03_13_00104.g4427|Cang_2012_03_13_00104.g4427.t1	245.222	511.556	0.666667	0.150253
Cang	Cang_2012_03_13_00104.g4443|Cang_2012_03_13_00104.g4443.t2	201.111	54.8889	0.718519	0.823457
Cang	Cang_2012_03_13_00105.g4452|Cang_2012_03_13_00105.g4452.t1	93.8889	199.244	0.894376	0.676269
Cang	Cang_2012_03_13_00105.g4464|Cang_2012_03_13_00105.g4464.t3	67.8889	280.346	0.611048	0.598939
Cang	Cang_2012_03_13_00105.g4472|Cang_2012_03_13_00105.g4472.t1	163.979	109.5	0.497572	0.41869
Cang	Cang_2012_03_13_00105.g4474|Cang_2012_03_13_00105.g4474.t1	78.8333	48.1667	0.48227	0.615544
Cang	Cang_2012_03_13_00105.g4480|Cang_2012_03_13_00105.g4480.t1	403.444	64.7222	0.292929	0.702862
Cang	Cang_2012_03_13_00107.g4507|Cang_2012_03_13_00107.g4507.t1	143.556	180.5	0.222656	0.600911
Cang	Cang_2012_03_13_00108.g4543|Cang_2012_03_13_00108.g4543.t1	47.2143	63.4444	0.641865	0.568783
Cang	Cang_2012_03_13_00109.g4547|Cang_2012_03_13_00109.g4547.t1	54.8333	303.556	0.349614	0.735219
Cang	Cang_2012_03_13_00109.g4571|Cang_2012_03_13_00109.g4571.t1	57.25	119.889	0.323171	0.305285
Cang	Cang_2012_03_13_00110.g4575|Cang_2012_03_13_00110.g4575.t1	67.7639	397.185	0.311688	0.431578
Cang	Cang_2012_03_13_00110.g4581|Cang_2012_03_13_00110.g4581.t1	118.167	68.4444	0.477477	0.707708
Cang	Cang_2012_03_13_00110.g4585|Cang_2012_03_13_00110.g4585.t2	115.556	2037.11	0.423077	0.526175
Cang	Cang_2012_03_13_00111.g4647|Cang_2012_03_13_00111.g4647.t1	312.444	543.667	0.78125	0.710938
Cang	Cang_2012_03_13_00111.g4648|Cang_2012_03_13_00111.g4648.t1	343.5	47.8333	0.599064	0.673687
Cang	Cang_2012_03_13_00111.g4649|Cang_2012_03_13_00111.g4649.t1	111.389	231	0.604167	0.603395
Cang	Cang_2012_03_13_00112.g4667|Cang_2012_03_13_00112.g4667.t1	89.5556	305.593	0.823308	0.445698
Cang	Cang_2012_03_13_00112.g4669|Cang_2012_03_13_00112.g4669.t1	98.8889	253.333	0.290476	0.361905
Cang	Cang_2012_03_13_00113.g4690|Cang_2012_03_13_00113.g4690.t1	508.944	136.444	0.690531	0.766744
Cang	Cang_2012_03_13_00113.g4704|Cang_2012_03_13_00113.g4704.t1	46	1074.33	0.789731	0.381418
Cang	Cang_2012_03_13_00113.g4707|Cang_2012_03_13_00113.g4707.t3	188.389	301.296	0.171813	0.384905
Cang	Cang_2012_03_13_00114.g4717|Cang_2012_03_13_00114.g4717.t1	95.1111	193.667	0.477273	0.767992
Cang	Cang_2012_03_13_00115.g4749|Cang_2012_03_13_00115.g4749.t2	487.188	731.444	0.779188	0.117597
Cang	Cang_2012_03_13_00115.g4755|Cang_2012_03_13_00115.g4755.t1	478.778	548.667	0.31908	0.14069
Cang	Cang_2012_03_13_00115.g4774|Cang_2012_03_13_00115.g4774.t1	46.25	47.7778	0.32398	0.52551
Cang	Cang_2012_03_13_00116.g4789|Cang_2012_03_13_00116.g4789.t3	66.2593	292.289	0.418685	0.240754
Cang	Cang_2012_03_13_00116.g4790|Cang_2012_03_13_00116.g4790.t2	102.722	55.0222	0.658416	0.478454
Cang	Cang_2012_03_13_00116.g4791|Cang_2012_03_13_00116.g4791.t1	690	64.1111	0.607903	0.60537
Cang	Cang_2012_03_13_00116.g4793|Cang_2012_03_13_00116.g4793.t1	121.976	157.333	0.47081	0.4629
Cang	Cang_2012_03_13_00116.g4802|Cang_2012_03_13_00116.g4802.t1	117.722	239.111	0.361878	0.264273
Cang	Cang_2012_03_13_00116.g4805|Cang_2012_03_13_00116.g4805.t1	54	430.778	0.257576	0.689394
Cang	Cang_2012_03_13_00116.g4806|Cang_2012_03_13_00116.g4806.t2	134.097	191.889	0.66533	0.486898
Cang	Cang_2012_03_13_00116.g4807|Cang_2012_03_13_00116.g4807.t1	331.556	68.3704	0.640728	0.516556
Cang	Cang_2012_03_13_00116.g4810|Cang_2012_03_13_00116.g4810.t2	53.7222	120.278	0.398204	0.449601
Cang	Cang_2012_03_13_00116.g4814|Cang_2012_03_13_00116.g4814.t1	48.5556	110.25	0.702614	0.500817
Cang	Cang_2012_03_13_00117.g4823|Cang_2012_03_13_00117.g4823.t1	283.444	440.083	0.509375	0.501823
Cang	Cang_2012_03_13_00117.g4826|Cang_2012_03_13_00117.g4826.t1	116.444	168.238	0.4375	0.372312
Cang	Cang_2012_03_13_00117.g4828|Cang_2012_03_13_00117.g4828.t1	359.222	105.148	0.321795	0.477493
Cang	Cang_2012_03_13_00117.g4829|Cang_2012_03_13_00117.g4829.t2	164.938	50.1111	0.65142	0.373817
Cang	Cang_2012_03_13_00117.g4830|Cang_2012_03_13_00117.g4830.t2	87.2639	372.444	0.718543	0.0956586
Cang	Cang_2012_03_13_00117.g4837|Cang_2012_03_13_00117.g4837.t1	106.889	71.5	0.766304	0.589674
Cang	Cang_2012_03_13_00117.g4840|Cang_2012_03_13_00117.g4840.t1	447.875	45	0.635135	0.962462
Cang	Cang_2012_03_13_00117.g4843|Cang_2012_03_13_00117.g4843.t1	389.556	154.111	0.258333	0.569444
Cang	Cang_2012_03_13_00119.g4869|Cang_2012_03_13_00119.g4869.t1	346.667	147.222	0.274194	0.409677
Cang	Cang_2012_03_13_00119.g4896|Cang_2012_03_13_00119.g4896.t1	48.0741	120.333	0.678632	0.618803
Cang	Cang_2012_03_13_00120.g4919|Cang_2012_03_13_00120.g4919.t1	50.1667	231.389	0.61674	0.345081
Cang	Cang_2012_03_13_00120.g4920|Cang_2012_03_13_00120.g4920.t2	121.427	77.8889	0.632692	0.709402
Cang	Cang_2012_03_13_00121.g4934|Cang_2012_03_13_00121.g4934.t1	377.6	204.333	0.632479	0.212536
Cang	Cang_2012_03_13_00121.g4937|Cang_2012_03_13_00121.g4937.t1	70.125	52.6667	0.746032	0.844797
Cang	Cang_2012_03_13_00122.g4967|Cang_2012_03_13_00122.g4967.t2	130.75	227.778	0.804495	0.813928
Cang	Cang_2012_03_13_00122.g4968|Cang_2012_03_13_00122.g4968.t1	76.5556	88.3333	0.139059	0.440809
Cang	Cang_2012_03_13_00124.g5002|Cang_2012_03_13_00124.g5002.t1	263.222	235.778	0.171429	0.57551
Cang	Cang_2012_03_13_00124.g5004|Cang_2012_03_13_00124.g5004.t1	78.3333	47.3333	0.67027	0.306306
Cang	Cang_2012_03_13_00124.g5006|Cang_2012_03_13_00124.g5006.t1	86.125	51.8889	0.603922	0.141176
Cang	Cang_2012_03_13_00124.g5019|Cang_2012_03_13_00124.g5019.t2	65	173.556	0.788288	0.382883
Cang	Cang_2012_03_13_00125.g5041|Cang_2012_03_13_00125.g5041.t2	49.4444	143.111	0.457627	0.306497
Cang	Cang_2012_03_13_00125.g5055|Cang_2012_03_13_00125.g5055.t1	1475.22	68.3333	0.877419	0.625806
Cang	Cang_2012_03_13_00126.g5079|Cang_2012_03_13_00126.g5079.t1	171.25	327.815	0.652134	0.434756
Cang	Cang_2012_03_13_00127.g5084|Cang_2012_03_13_00127.g5084.t1	354.778	311.444	0.339545	0.101104
Cang	Cang_2012_03_13_00127.g5089|Cang_2012_03_13_00127.g5089.t1	159	113.111	0.458081	0.782483
Cang	Cang_2012_03_13_00127.g5100|Cang_2012_03_13_00127.g5100.t1	120.611	221.556	0.628081	0.181002
Cang	Cang_2012_03_13_00127.g5103|Cang_2012_03_13_00127.g5103.t1	54.7778	156.111	0.508418	0.569024
Cang	Cang_2012_03_13_00127.g5104|Cang_2012_03_13_00127.g5104.t2	463.815	222.361	0.527556	0.277081
Cang	Cang_2012_03_13_00128.g5110|Cang_2012_03_13_00128.g5110.t1	263.125	94.7778	0.201439	0.450839
Cang	Cang_2012_03_13_00128.g5120|Cang_2012_03_13_00128.g5120.t3	55.8333	146.944	0.51655	0.64359
Cang	Cang_2012_03_13_00129.g5147|Cang_2012_03_13_00129.g5147.t1	509.375	208.333	0.103789	0.0582098
Cang	Cang_2012_03_13_00129.g5151|Cang_2012_03_13_00129.g5151.t1	264.625	335.222	0.424012	0.448328
Cang	Cang_2012_03_13_00129.g5152|Cang_2012_03_13_00129.g5152.t1	318.143	109.111	0.370229	0.921756
Cang	Cang_2012_03_13_00130.g5164|Cang_2012_03_13_00130.g5164.t2	301.778	100.722	0.669065	0.88729
Cang	Cang_2012_03_13_00130.g5166|Cang_2012_03_13_00130.g5166.t1	69.75	135.111	0.590476	0.355556
Cang	Cang_2012_03_13_00131.g5187|Cang_2012_03_13_00131.g5187.t1	48.7222	54.1111	0.212165	0.482085
Cang	Cang_2012_03_13_00132.g5212|Cang_2012_03_13_00132.g5212.t1	689.889	58.1111	0.4375	0.44359
Cang	Cang_2012_03_13_00132.g5225|Cang_2012_03_13_00132.g5225.t1	855.643	558.667	0.54291	0.479685
Cang	Cang_2012_03_13_00133.g5235|Cang_2012_03_13_00133.g5235.t3	599	279.222	0.728522	0.925544
Cang	Cang_2012_03_13_00134.g5271|Cang_2012_03_13_00134.g5271.t3	135.25	572.5	0.372043	0.629032
Cang	Cang_2012_03_13_00134.g5276|Cang_2012_03_13_00134.g5276.t1	50	205.667	0.223158	0.660702
Cang	Cang_2012_03_13_00135.g5299|Cang_2012_03_13_00135.g5299.t1	166.333	259.611	0.695652	0.312629
Cang	Cang_2012_03_13_00135.g5303|Cang_2012_03_13_00135.g5303.t1	730	335.222	0.198556	0.478941
Cang	Cang_2012_03_13_00136.g5320|Cang_2012_03_13_00136.g5320.t1	110.667	209.111	0.772727	0.57197
Cang	Cang_2012_03_13_00136.g5322|Cang_2012_03_13_00136.g5322.t1	346.417	54.2222	0.473529	0.663529
Cang	Cang_2012_03_13_00136.g5346|Cang_2012_03_13_00136.g5346.t1	253.222	52.2222	0.529762	0.744048
Cang	Cang_2012_03_13_00137.g5359|Cang_2012_03_13_00137.g5359.t1	191.542	380.722	0.635046	0.501976
Cang	Cang_2012_03_13_00139.g5376|Cang_2012_03_13_00139.g5376.t1	190.444	59.2222	0.6	0.266667
Cang	Cang_2012_03_13_00139.g5378|Cang_2012_03_13_00139.g5378.t2	81	101.333	0.63908	0.349042
Cang	Cang_2012_03_13_00140.g5426|Cang_2012_03_13_00140.g5426.t1	518.153	328.333	0.266942	0.0980716
Cang	Cang_2012_03_13_00141.g5443|Cang_2012_03_13_00141.g5443.t1	57.125	68.3889	0.428571	0.488435
Cang	Cang_2012_03_13_00141.g5462|Cang_2012_03_13_00141.g5462.t2	49.7778	310.917	0.94359	0.569017
Cang	Cang_2012_03_13_00142.g5487|Cang_2012_03_13_00142.g5487.t2	318.5	474.444	0.254496	0.183653
Cang	Cang_2012_03_13_00142.g5489|Cang_2012_03_13_00142.g5489.t1	855.222	597.333	0.415301	0.428962
Cang	Cang_2012_03_13_00142.g5490|Cang_2012_03_13_00142.g5490.t1	229.333	195.333	0.482353	0.437908
Cang	Cang_2012_03_13_00143.g5495|Cang_2012_03_13_00143.g5495.t1	48.75	153.074	0.742424	0.903122
Cang	Cang_2012_03_13_00143.g5507|Cang_2012_03_13_00143.g5507.t2	562.111	52.4444	0.370536	0.568452
Cang	Cang_2012_03_13_00143.g5514|Cang_2012_03_13_00143.g5514.t1	90	233.978	0.102178	0.616415
Cang	Cang_2012_03_13_00143.g5516|Cang_2012_03_13_00143.g5516.t1	56.4444	100.984	0.0627353	0.769911
Cang	Cang_2012_03_13_00143.g5517|Cang_2012_03_13_00143.g5517.t1	94.1786	75.8	0.562105	0.317193
Cang	Cang_2012_03_13_00145.g5548|Cang_2012_03_13_00145.g5548.t1	420	198.333	0.502513	0.286432
Cang	Cang_2012_03_13_00147.g5580|Cang_2012_03_13_00147.g5580.t1	55.75	137.444	0.642436	0.770138
Cang	Cang_2012_03_13_00147.g5581|Cang_2012_03_13_00147.g5581.t1	105.25	142.963	0.589623	0.147275
Cang	Cang_2012_03_13_00147.g5605|Cang_2012_03_13_00147.g5605.t1	80.0496	49.5556	0.445856	0.178328
Cang	Cang_2012_03_13_00149.g5642|Cang_2012_03_13_00149.g5642.t1	445.889	136.806	0.126844	0.757866
Cang	Cang_2012_03_13_00149.g5643|Cang_2012_03_13_00149.g5643.t1	49	132.593	0.242157	0.444662
Cang	Cang_2012_03_13_00149.g5647|Cang_2012_03_13_00149.g5647.t1	165.333	48.6667	0.552941	0.648366
Cang	Cang_2012_03_13_00149.g5648|Cang_2012_03_13_00149.g5648.t1	48.6667	132.822	0.811438	0.524575
Cang	Cang_2012_03_13_00149.g5651|Cang_2012_03_13_00149.g5651.t1	47.3333	141.222	0.304094	0.477908
Cang	Cang_2012_03_13_00152.g5693|Cang_2012_03_13_00152.g5693.t1	149.722	201.278	0.666667	0.579291
Cang	Cang_2012_03_13_00152.g5699|Cang_2012_03_13_00152.g5699.t2	51	136.5	0.858252	0.759385
Cang	Cang_2012_03_13_00152.g5714|Cang_2012_03_13_00152.g5714.t1	484.8	368.333	0.776744	0.939535
Cang	Cang_2012_03_13_00152.g5715|Cang_2012_03_13_00152.g5715.t1	317	404.556	0.430528	0.0606654
Cang	Cang_2012_03_13_00152.g5720|Cang_2012_03_13_00152.g5720.t1	428	162.778	0.637427	0.916179
Cang	Cang_2012_03_13_00152.g5722|Cang_2012_03_13_00152.g5722.t1	78.2222	152.111	0.36612	0.721311
Cang	Cang_2012_03_13_00152.g5723|Cang_2012_03_13_00152.g5723.t1	71	885.778	0.437059	0.566633
Cang	Cang_2012_03_13_00153.g5736|Cang_2012_03_13_00153.g5736.t1	639.111	377.111	0.517677	0.132997
Cang	Cang_2012_03_13_00153.g5744|Cang_2012_03_13_00153.g5744.t1	405.444	72.6667	0.375	0.432566
Cang	Cang_2012_03_13_00154.g5747|Cang_2012_03_13_00154.g5747.t1	52	563.111	0.613583	0.115535
Cang	Cang_2012_03_13_00155.g5791|Cang_2012_03_13_00155.g5791.t1	90.8333	180.889	0.516129	0.538829
Cang	Cang_2012_03_13_00156.g5797|Cang_2012_03_13_00156.g5797.t1	53.875	152.889	0.210227	0.589962
Cang	Cang_2012_03_13_00156.g5798|Cang_2012_03_13_00156.g5798.t1	52.9683	78.8272	0.48546	0.443643
Cang	Cang_2012_03_13_00156.g5803|Cang_2012_03_13_00156.g5803.t1	46.7778	52.7778	0.166667	0.439542
Cang	Cang_2012_03_13_00156.g5811|Cang_2012_03_13_00156.g5811.t1	45.6	96.5556	0.806104	0.501097
Cang	Cang_2012_03_13_00156.g5812|Cang_2012_03_13_00156.g5812.t1	494.556	778.778	0.519553	0.878492
Cang	Cang_2012_03_13_00156.g5813|Cang_2012_03_13_00156.g5813.t2	47.4444	48.5	0.45098	0.693464
Cang	Cang_2012_03_13_00156.g5821|Cang_2012_03_13_00156.g5821.t1	197.444	302.139	0.554098	0.686339
Cang	Cang_2012_03_13_00157.g5822|Cang_2012_03_13_00157.g5822.t1	51.8889	235.333	0.351485	0.341584
Cang	Cang_2012_03_13_00157.g5824|Cang_2012_03_13_00157.g5824.t3	79.7486	55.2778	0.436909	0.785138
Cang	Cang_2012_03_13_00157.g5826|Cang_2012_03_13_00157.g5826.t1	48.7778	147.333	0.26361	0.290353
Cang	Cang_2012_03_13_00157.g5827|Cang_2012_03_13_00157.g5827.t1	46.7143	71.7778	0.164733	0.406032
Cang	Cang_2012_03_13_00157.g5829|Cang_2012_03_13_00157.g5829.t1	134.333	304.111	0.266667	0.64
Cang	Cang_2012_03_13_00157.g5839|Cang_2012_03_13_00157.g5839.t2	128.296	229.444	0.637768	0.676212
Cang	Cang_2012_03_13_00158.g5864|Cang_2012_03_13_00158.g5864.t1	47.6111	196.75	0.396277	0.546764
Cang	Cang_2012_03_13_00158.g5866|Cang_2012_03_13_00158.g5866.t1	108.222	51.7037	0.519284	0.646159
Cang	Cang_2012_03_13_00158.g5872|Cang_2012_03_13_00158.g5872.t1	135.611	60.4444	0.525362	0.328502
Cang	Cang_2012_03_13_00158.g5874|Cang_2012_03_13_00158.g5874.t1	94.3387	89.0926	0.359389	0.497248
Cang	Cang_2012_03_13_00158.g5880|Cang_2012_03_13_00158.g5880.t1	46.4444	100.889	0.505882	0.784314
Cang	Cang_2012_03_13_00158.g5881|Cang_2012_03_13_00158.g5881.t1	50.6071	116.333	0.523381	0.469796
Cang	Cang_2012_03_13_00159.g5895|Cang_2012_03_13_00159.g5895.t1	94.9676	50.2222	0.383296	0.286353
Cang	Cang_2012_03_13_00159.g5899|Cang_2012_03_13_00159.g5899.t1	59.3333	181.519	0.581851	0.38276
Cang	Cang_2012_03_13_00159.g5902|Cang_2012_03_13_00159.g5902.t3	73.8819	48.4444	0.399823	0.627185
Cang	Cang_2012_03_13_00160.g5917|Cang_2012_03_13_00160.g5917.t1	53.7778	894.778	0.706612	0.637511
Cang	Cang_2012_03_13_00160.g5937|Cang_2012_03_13_00160.g5937.t1	481.714	503.481	0.374317	0.767152
Cang	Cang_2012_03_13_00161.g5941|Cang_2012_03_13_00161.g5941.t1	166.583	458.889	0.345848	0.279863
Cang	Cang_2012_03_13_00161.g5958|Cang_2012_03_13_00161.g5958.t1	54.25	569.556	0.226744	0.0988372
Cang	Cang_2012_03_13_00161.g5962|Cang_2012_03_13_00161.g5962.t1	168.444	46.2593	0.85177	0.205261
Cang	Cang_2012_03_13_00162.g5973|Cang_2012_03_13_00162.g5973.t1	436.14	213	0.553644	0.95749
Cang	Cang_2012_03_13_00162.g5976|Cang_2012_03_13_00162.g5976.t1	220.667	173.667	0.156863	0.980392
Cang	Cang_2012_03_13_00162.g5982|Cang_2012_03_13_00162.g5982.t1	175.028	631.333	0.147008	0.171206
Cang	Cang_2012_03_13_00163.g6010|Cang_2012_03_13_00163.g6010.t1	48.0833	151.222	0.473943	0.55998
Cang	Cang_2012_03_13_00163.g6011|Cang_2012_03_13_00163.g6011.t1	57.8975	72.1111	0.69967	0.586139
Cang	Cang_2012_03_13_00163.g6012|Cang_2012_03_13_00163.g6012.t3	47.7778	69.5	0.864053	0.890603
Cang	Cang_2012_03_13_00163.g6016|Cang_2012_03_13_00163.g6016.t2	96.6111	184.889	0.632143	0.562302
Cang	Cang_2012_03_13_00164.g6027|Cang_2012_03_13_00164.g6027.t1	47.5694	96.4815	0.581197	0.717135
Cang	Cang_2012_03_13_00166.g6066|Cang_2012_03_13_00166.g6066.t1	199.444	1493.11	0.11657	0.263166
Cang	Cang_2012_03_13_00167.g6082|Cang_2012_03_13_00167.g6082.t2	164.4	53.5556	0.264334	0.463557
Cang	Cang_2012_03_13_00168.g6096|Cang_2012_03_13_00168.g6096.t1	338.111	47.8889	0.895161	0.714286
Cang	Cang_2012_03_13_00168.g6101|Cang_2012_03_13_00168.g6101.t1	143.778	64.9778	0.499726	0.396773
Cang	Cang_2012_03_13_00169.g6105|Cang_2012_03_13_00169.g6105.t1	110.333	457	0.741935	0.47491
Cang	Cang_2012_03_13_00170.g6121|Cang_2012_03_13_00170.g6121.t1	70.4444	138.5	0.19112	0.217181
Cang	Cang_2012_03_13_00170.g6130|Cang_2012_03_13_00170.g6130.t1	234.667	416.889	0.310559	0.553313
Cang	Cang_2012_03_13_00170.g6133|Cang_2012_03_13_00170.g6133.t2	54.7083	159.089	0.512064	0.382931
Cang	Cang_2012_03_13_00171.g6160|Cang_2012_03_13_00171.g6160.t1	334.333	941.333	0.546142	0.103883
Cang	Cang_2012_03_13_00171.g6164|Cang_2012_03_13_00171.g6164.t1	65.25	408.444	0.543925	0.262305
Cang	Cang_2012_03_13_00171.g6170|Cang_2012_03_13_00171.g6170.t1	46.375	45.6667	0.348	0.66
Cang	Cang_2012_03_13_00171.g6173|Cang_2012_03_13_00171.g6173.t2	56	494.833	0.701613	0.842742
Cang	Cang_2012_03_13_00172.g6184|Cang_2012_03_13_00172.g6184.t2	59.875	225	0.355705	0.574571
Cang	Cang_2012_03_13_00173.g6196|Cang_2012_03_13_00173.g6196.t1	87.1111	130	0.856209	0.553377
Cang	Cang_2012_03_13_00174.g6219|Cang_2012_03_13_00174.g6219.t1	112.433	47.3333	0.407609	0.347524
Cang	Cang_2012_03_13_00174.g6221|Cang_2012_03_13_00174.g6221.t1	74.4778	48.2222	0.361187	0.039555
Cang	Cang_2012_03_13_00174.g6222|Cang_2012_03_13_00174.g6222.t1	114	151.044	0.444203	0.274493
Cang	Cang_2012_03_13_00174.g6227|Cang_2012_03_13_00174.g6227.t1	59.3148	189.056	0.666253	0.728571
Cang	Cang_2012_03_13_00174.g6228|Cang_2012_03_13_00174.g6228.t1	69.6667	45.2222	0.346154	0.115995
Cang	Cang_2012_03_13_00175.g6243|Cang_2012_03_13_00175.g6243.t1	367.556	75.4815	0.325228	0.48227
Cang	Cang_2012_03_13_00177.g6268|Cang_2012_03_13_00177.g6268.t1	317.312	63	0.567901	0.16358
Cang	Cang_2012_03_13_00177.g6274|Cang_2012_03_13_00177.g6274.t1	47.6667	113.25	0.945026	0.607112
Cang	Cang_2012_03_13_00177.g6277|Cang_2012_03_13_00177.g6277.t1	121.556	67.3333	0.316279	0.729457
Cang	Cang_2012_03_13_00178.g6289|Cang_2012_03_13_00178.g6289.t2	843.444	100.111	0.197436	0.180627
Cang	Cang_2012_03_13_00178.g6296|Cang_2012_03_13_00178.g6296.t1	1061.75	611.611	0.457412	0.146836
Cang	Cang_2012_03_13_00178.g6298|Cang_2012_03_13_00178.g6298.t1	177.25	84.7778	0.561036	0.384436
Cang	Cang_2012_03_13_00178.g6301|Cang_2012_03_13_00178.g6301.t1	67.8819	225.178	0.618736	0.635585
Cang	Cang_2012_03_13_00179.g6337|Cang_2012_03_13_00179.g6337.t1	47.3571	47.8889	0.520228	0.567236
Cang	Cang_2012_03_13_00179.g6339|Cang_2012_03_13_00179.g6339.t1	307.222	230.028	0.71861	0.633595
Cang	Cang_2012_03_13_00180.g6349|Cang_2012_03_13_00180.g6349.t1	255.833	174.222	0.538079	0.830574
Cang	Cang_2012_03_13_00180.g6354|Cang_2012_03_13_00180.g6354.t1	168.778	48.1111	0.469767	0.192248
Cang	Cang_2012_03_13_00180.g6355|Cang_2012_03_13_00180.g6355.t1	71.6	137.278	0.908719	0.549273
Cang	Cang_2012_03_13_00180.g6360|Cang_2012_03_13_00180.g6360.t1	287.125	343.833	0.455013	0.40617
Cang	Cang_2012_03_13_00181.g6369|Cang_2012_03_13_00181.g6369.t2	98.047	1154.11	0.49374	0.634977
Cang	Cang_2012_03_13_00182.g6386|Cang_2012_03_13_00182.g6386.t1	55.3889	393.333	0.52	0.498333
Cang	Cang_2012_03_13_00182.g6390|Cang_2012_03_13_00182.g6390.t1	306.889	222.5	0.863135	0.538999
Cang	Cang_2012_03_13_00182.g6393|Cang_2012_03_13_00182.g6393.t1	109.111	122.278	0.592593	0.929355
Cang	Cang_2012_03_13_00182.g6396|Cang_2012_03_13_00182.g6396.t1	172.333	75.3333	0.573237	0.610307
Cang	Cang_2012_03_13_00182.g6400|Cang_2012_03_13_00182.g6400.t1	598.363	556.444	0.48741	0.72482
Cang	Cang_2012_03_13_00183.g6416|Cang_2012_03_13_00183.g6416.t2	87.3704	119.417	0.391223	0.544662
Cang	Cang_2012_03_13_00184.g6441|Cang_2012_03_13_00184.g6441.t1	49.8889	65.1481	0.557471	0.590358
Cang	Cang_2012_03_13_00185.g6474|Cang_2012_03_13_00185.g6474.t1	48.1429	149.694	0.683735	0.640813
Cang	Cang_2012_03_13_00185.g6475|Cang_2012_03_13_00185.g6475.t1	50.3333	141.972	0.825626	0.655588
Cang	Cang_2012_03_13_00185.g6476|Cang_2012_03_13_00185.g6476.t2	97.8889	260.333	0.510638	0.468085
Cang	Cang_2012_03_13_00185.g6477|Cang_2012_03_13_00185.g6477.t2	62.6667	371.667	0.382263	0.214067
Cang	Cang_2012_03_13_00185.g6480|Cang_2012_03_13_00185.g6480.t1	133.889	244.056	0.242718	0.72411
Cang	Cang_2012_03_13_00185.g6483|Cang_2012_03_13_00185.g6483.t1	229.66	135.042	0.433557	0.455257
Cang	Cang_2012_03_13_00185.g6489|Cang_2012_03_13_00185.g6489.t1	63.1111	158.444	0.671958	0.505585
Cang	Cang_2012_03_13_00185.g6490|Cang_2012_03_13_00185.g6490.t1	46.875	202.222	0.695652	0.913043
Cang	Cang_2012_03_13_00185.g6491|Cang_2012_03_13_00185.g6491.t1	328.5	365.185	0.82149	0.816676
Cang	Cang_2012_03_13_00185.g6494|Cang_2012_03_13_00185.g6494.t1	431.556	50.8333	0.532864	0.442879
Cang	Cang_2012_03_13_00186.g6506|Cang_2012_03_13_00186.g6506.t1	59.3333	198.333	0.552381	0.315556
Cang	Cang_2012_03_13_00186.g6508|Cang_2012_03_13_00186.g6508.t1	47.5556	130.389	0.663223	0.502755
Cang	Cang_2012_03_13_00186.g6510|Cang_2012_03_13_00186.g6510.t1	323.5	525.5	0.38377	0.567625
Cang	Cang_2012_03_13_00186.g6517|Cang_2012_03_13_00186.g6517.t1	84.1667	95.7778	0.783333	0.7375
Cang	Cang_2012_03_13_00186.g6518|Cang_2012_03_13_00186.g6518.t1	86.8921	151.306	0.687755	0.84949
Cang	Cang_2012_03_13_00187.g6535|Cang_2012_03_13_00187.g6535.t1	412.188	151.611	0.301255	0.445607
Cang	Cang_2012_03_13_00187.g6539|Cang_2012_03_13_00187.g6539.t1	204.024	340.667	0.222119	0.506351
Cang	Cang_2012_03_13_00187.g6541|Cang_2012_03_13_00187.g6541.t1	359.75	261.667	0.651142	0.666667
Cang	Cang_2012_03_13_00187.g6553|Cang_2012_03_13_00187.g6553.t1	49.4286	122.444	0.337386	0.778116
Cang	Cang_2012_03_13_00187.g6556|Cang_2012_03_13_00187.g6556.t1	57.5556	248.844	0.628975	0.391755
Cang	Cang_2012_03_13_00188.g6572|Cang_2012_03_13_00188.g6572.t2	265.889	57.2222	0.662809	0.45679
Cang	Cang_2012_03_13_00188.g6574|Cang_2012_03_13_00188.g6574.t1	115.667	149.444	0.48527	0.559329
Cang	Cang_2012_03_13_00188.g6583|Cang_2012_03_13_00188.g6583.t2	49.375	403.044	0.191571	0.501916
Cang	Cang_2012_03_13_00188.g6585|Cang_2012_03_13_00188.g6585.t1	76.8222	52.3333	0.10643	0.399852
Cang	Cang_2012_03_13_00189.g6603|Cang_2012_03_13_00189.g6603.t2	70	697.778	0.231171	0.256774
Cang	Cang_2012_03_13_00189.g6620|Cang_2012_03_13_00189.g6620.t1	76.4444	105.667	0.677249	0.883598
Cang	Cang_2012_03_13_00190.g6629|Cang_2012_03_13_00190.g6629.t1	152.543	65.7778	0.733333	0.692063
Cang	Cang_2012_03_13_00192.g6667|Cang_2012_03_13_00192.g6667.t1	89.0926	92.3056	0.415306	0.354387
Cang	Cang_2012_03_13_00192.g6678|Cang_2012_03_13_00192.g6678.t1	999.833	704.667	0.759627	0.854693
Cang	Cang_2012_03_13_00193.g6688|Cang_2012_03_13_00193.g6688.t3	366.778	340.917	0.540373	0.660801
Cang	Cang_2012_03_13_00193.g6689|Cang_2012_03_13_00193.g6689.t1	62	166.556	0.585	0.46
Cang	Cang_2012_03_13_00193.g6700|Cang_2012_03_13_00193.g6700.t1	48.8571	136.222	0.0577367	0.689761
Cang	Cang_2012_03_13_00194.g6721|Cang_2012_03_13_00194.g6721.t1	787.688	316.056	0.750269	0.745425
Cang	Cang_2012_03_13_00195.g6726|Cang_2012_03_13_00195.g6726.t1	47	404.556	0.962617	0.848598
Cang	Cang_2012_03_13_00195.g6727|Cang_2012_03_13_00195.g6727.t1	50.3333	85.7778	0.820144	0.845723
Cang	Cang_2012_03_13_00195.g6737|Cang_2012_03_13_00195.g6737.t1	81.75	849.667	0.55873	0.526349
Cang	Cang_2012_03_13_00195.g6740|Cang_2012_03_13_00195.g6740.t1	44.8333	158.944	0.453416	0.44824
Cang	Cang_2012_03_13_00195.g6742|Cang_2012_03_13_00195.g6742.t1	53	119.733	0.300971	0.454369
Cang	Cang_2012_03_13_00196.g6745|Cang_2012_03_13_00196.g6745.t1	48.4	219.556	0.161364	0.4
Cang	Cang_2012_03_13_00196.g6755|Cang_2012_03_13_00196.g6755.t1	95.6612	99.1778	0.594988	0.585237
Cang	Cang_2012_03_13_00198.g6791|Cang_2012_03_13_00198.g6791.t1	119.222	267.333	0.513258	0.246212
Cang	Cang_2012_03_13_00198.g6801|Cang_2012_03_13_00198.g6801.t1	87.5	219.222	0.554569	0.739425
Cang	Cang_2012_03_13_00199.g6824|Cang_2012_03_13_00199.g6824.t1	152.143	123.815	0.674419	0.855168
Cang	Cang_2012_03_13_00199.g6829|Cang_2012_03_13_00199.g6829.t1	1279.25	269.222	0.161458	0.574653
Cang	Cang_2012_03_13_00199.g6832|Cang_2012_03_13_00199.g6832.t1	69.3333	125.444	0.0611183	0.491764
Cang	Cang_2012_03_13_00199.g6837|Cang_2012_03_13_00199.g6837.t1	167.556	435.741	0.0584906	0.880713
Cang	Cang_2012_03_13_00200.g6844|Cang_2012_03_13_00200.g6844.t1	149.507	442.333	0.120833	0.614583
Cang	Cang_2012_03_13_00200.g6845|Cang_2012_03_13_00200.g6845.t1	130.778	59.2222	0.331361	0.732742
Cang	Cang_2012_03_13_00201.g6875|Cang_2012_03_13_00201.g6875.t2	48.1667	59.4444	0.290051	0.248454
Cang	Cang_2012_03_13_00202.g6891|Cang_2012_03_13_00202.g6891.t1	519.079	668.148	0.164516	0.344086
Cang	Cang_2012_03_13_00203.g6914|Cang_2012_03_13_00203.g6914.t1	268.903	65.5926	0.483516	0.448107
Cang	Cang_2012_03_13_00203.g6915|Cang_2012_03_13_00203.g6915.t1	70.2619	133.833	0.307692	0.70467
Cang	Cang_2012_03_13_00203.g6926|Cang_2012_03_13_00203.g6926.t1	148.824	368.63	0.753715	0.216914
Cang	Cang_2012_03_13_00204.g6933|Cang_2012_03_13_00204.g6933.t2	166.286	381.444	0.381017	0.0219209
Cang	Cang_2012_03_13_00204.g6935|Cang_2012_03_13_00204.g6935.t1	868.199	688.333	0.508571	0.711905
Cang	Cang_2012_03_13_00204.g6951|Cang_2012_03_13_00204.g6951.t1	1001.61	53.5556	0.569409	0.899743
Cang	Cang_2012_03_13_00205.g6967|Cang_2012_03_13_00205.g6967.t1	182.444	134	0.633452	0.344009
Cang	Cang_2012_03_13_00205.g6972|Cang_2012_03_13_00205.g6972.t1	72.4583	460.556	0.811905	0.67672
Cang	Cang_2012_03_13_00206.g6983|Cang_2012_03_13_00206.g6983.t1	84.2921	188.333	0.57954	0.775223
Cang	Cang_2012_03_13_00206.g6990|Cang_2012_03_13_00206.g6990.t1	112.074	102	0.478355	0.757576
Cang	Cang_2012_03_13_00207.g7001|Cang_2012_03_13_00207.g7001.t1	121.095	168.407	0.574876	0.493646
Cang	Cang_2012_03_13_00207.g7015|Cang_2012_03_13_00207.g7015.t1	661	635.667	0.422383	0.558363
Cang	Cang_2012_03_13_00208.g7032|Cang_2012_03_13_00208.g7032.t2	51.418	61.2222	0.415553	0.0575132
Cang	Cang_2012_03_13_00208.g7039|Cang_2012_03_13_00208.g7039.t2	573	99	0.344221	0.541457
Cang	Cang_2012_03_13_00209.g7044|Cang_2012_03_13_00209.g7044.t1	185.375	71.9444	0.72103	0.681688
Cang	Cang_2012_03_13_00210.g7072|Cang_2012_03_13_00210.g7072.t1	388.333	70.1667	0.346032	0.398942
Cang	Cang_2012_03_13_00210.g7084|Cang_2012_03_13_00210.g7084.t1	82.1111	142.222	0.509091	0.791515
Cang	Cang_2012_03_13_00210.g7089|Cang_2012_03_13_00210.g7089.t1	145.519	45.8889	0.345261	0.337728
Cang	Cang_2012_03_13_00211.g7094|Cang_2012_03_13_00211.g7094.t1	49.6455	53.5	0.468586	0.830279
Cang	Cang_2012_03_13_00211.g7097|Cang_2012_03_13_00211.g7097.t1	199.778	76.5556	0.189974	0.176781
Cang	Cang_2012_03_13_00211.g7102|Cang_2012_03_13_00211.g7102.t1	239.571	140.556	0.610195	0.558221
Cang	Cang_2012_03_13_00212.g7113|Cang_2012_03_13_00212.g7113.t1	205.667	233.833	0.578947	0.590299
Cang	Cang_2012_03_13_00212.g7124|Cang_2012_03_13_00212.g7124.t1	203.444	114.519	0.369565	0.507729
Cang	Cang_2012_03_13_00212.g7129|Cang_2012_03_13_00212.g7129.t1	401.143	134.667	0.171053	0.783626
Cang	Cang_2012_03_13_00213.g7156|Cang_2012_03_13_00213.g7156.t1	49	47.7778	0.878465	0.593817
Cang	Cang_2012_03_13_00213.g7161|Cang_2012_03_13_00213.g7161.t1	219.222	156.444	0.344048	0.343254
Cang	Cang_2012_03_13_00214.g7169|Cang_2012_03_13_00214.g7169.t1	315.778	315.222	0.559783	0.84994
Cang	Cang_2012_03_13_00214.g7170|Cang_2012_03_13_00214.g7170.t2	50.4444	462.407	0.449384	0.672975
Cang	Cang_2012_03_13_00214.g7177|Cang_2012_03_13_00214.g7177.t1	49.7607	58.9722	0.56117	0.328605
Cang	Cang_2012_03_13_00214.g7180|Cang_2012_03_13_00214.g7180.t1	439.722	214.963	0.506515	0.651285
Cang	Cang_2012_03_13_00214.g7181|Cang_2012_03_13_00214.g7181.t1	308.222	382.889	0.480726	0.697657
Cang	Cang_2012_03_13_00214.g7185|Cang_2012_03_13_00214.g7185.t1	82.9676	227.815	0.659322	0.410358
Cang	Cang_2012_03_13_00214.g7187|Cang_2012_03_13_00214.g7187.t1	47.6905	178.167	0.298295	0.453362
Cang	Cang_2012_03_13_00215.g7202|Cang_2012_03_13_00215.g7202.t1	191.143	325.944	0.17734	0.808703
Cang	Cang_2012_03_13_00215.g7204|Cang_2012_03_13_00215.g7204.t1	46.6667	124.111	0.612403	0.251938
Cang	Cang_2012_03_13_00216.g7217|Cang_2012_03_13_00216.g7217.t1	45.3333	76.2222	0.668934	0.71542
Cang	Cang_2012_03_13_00217.g7235|Cang_2012_03_13_00217.g7235.t1	245.5	393.222	0.580028	0.118998
Cang	Cang_2012_03_13_00217.g7237|Cang_2012_03_13_00217.g7237.t2	177.833	100.833	0.454988	0.733577
Cang	Cang_2012_03_13_00218.g7245|Cang_2012_03_13_00218.g7245.t1	60.2222	386.222	0.840909	0.19697
Cang	Cang_2012_03_13_00218.g7249|Cang_2012_03_13_00218.g7249.t1	787.222	1127.89	0.662198	0.128686
Cang	Cang_2012_03_13_00219.g7265|Cang_2012_03_13_00219.g7265.t2	122.259	253.333	0.664148	0.724601
Cang	Cang_2012_03_13_00219.g7266|Cang_2012_03_13_00219.g7266.t1	102.444	868.333	0.360856	0.794088
Cang	Cang_2012_03_13_00219.g7268|Cang_2012_03_13_00219.g7268.t1	115.926	103.044	0.464815	0.582593
Cang	Cang_2012_03_13_00219.g7271|Cang_2012_03_13_00219.g7271.t2	177.037	174.667	0.564405	0.363938
Cang	Cang_2012_03_13_00220.g7280|Cang_2012_03_13_00220.g7280.t1	46.7778	226.778	0.538732	0.480047
Cang	Cang_2012_03_13_00220.g7283|Cang_2012_03_13_00220.g7283.t1	189	87.1111	0.0585774	0.550209
Cang	Cang_2012_03_13_00220.g7294|Cang_2012_03_13_00220.g7294.t1	94.3333	113.778	0.229008	0.917303
Cang	Cang_2012_03_13_00221.g7303|Cang_2012_03_13_00221.g7303.t1	55.8148	57.8148	0.535071	0.577281
Cang	Cang_2012_03_13_00221.g7306|Cang_2012_03_13_00221.g7306.t1	52.5556	92.6667	0.496183	0.274809
Cang	Cang_2012_03_13_00221.g7307|Cang_2012_03_13_00221.g7307.t1	102.878	50	0.472737	0.665638
Cang	Cang_2012_03_13_00221.g7309|Cang_2012_03_13_00221.g7309.t2	54	47.8148	0.0697115	0.153045
Cang	Cang_2012_03_13_00221.g7310|Cang_2012_03_13_00221.g7310.t1	49.2857	245.611	0.185185	0.622575
Cang	Cang_2012_03_13_00221.g7311|Cang_2012_03_13_00221.g7311.t1	349	88.1111	0.312839	0.1522
Cang	Cang_2012_03_13_00221.g7312|Cang_2012_03_13_00221.g7312.t1	48.2685	148.056	0.367959	0.743798
Cang	Cang_2012_03_13_00221.g7314|Cang_2012_03_13_00221.g7314.t1	50.4074	71.3889	0.367442	0.429845
Cang	Cang_2012_03_13_00221.g7315|Cang_2012_03_13_00221.g7315.t1	421.806	111.889	0.289168	0.625919
Cang	Cang_2012_03_13_00221.g7316|Cang_2012_03_13_00221.g7316.t1	47	188.056	0.643357	0.587413
Cang	Cang_2012_03_13_00221.g7317|Cang_2012_03_13_00221.g7317.t1	126.083	247.833	0.379457	0.440052
Cang	Cang_2012_03_13_00221.g7318|Cang_2012_03_13_00221.g7318.t2	130.778	95.5278	0.463327	0.440519
Cang	Cang_2012_03_13_00222.g7330|Cang_2012_03_13_00222.g7330.t1	451.5	51.7778	0.218792	0.0402685
Cang	Cang_2012_03_13_00222.g7332|Cang_2012_03_13_00222.g7332.t1	242.222	46.0556	0.270142	0.677725
Cang	Cang_2012_03_13_00222.g7334|Cang_2012_03_13_00222.g7334.t1	186.411	61.2778	0.660777	0.189046
Cang	Cang_2012_03_13_00225.g7376|Cang_2012_03_13_00225.g7376.t1	48.5	44.6667	0.83687	0.749337
Cang	Cang_2012_03_13_00226.g7392|Cang_2012_03_13_00226.g7392.t2	201.929	402.667	0.731549	0.352528
Cang	Cang_2012_03_13_00227.g7399|Cang_2012_03_13_00227.g7399.t1	309	359.944	0.542576	0.334425
Cang	Cang_2012_03_13_00228.g7409|Cang_2012_03_13_00228.g7409.t1	245.5	54.2222	0.733333	0.440404
Cang	Cang_2012_03_13_00228.g7414|Cang_2012_03_13_00228.g7414.t1	317.222	394	0.324088	0.842092
Cang	Cang_2012_03_13_00228.g7422|Cang_2012_03_13_00228.g7422.t1	344.657	292.296	0.59505	0.735534
Cang	Cang_2012_03_13_00228.g7425|Cang_2012_03_13_00228.g7425.t1	49.8571	189.111	0.211111	0.659259
Cang	Cang_2012_03_13_00228.g7428|Cang_2012_03_13_00228.g7428.t1	93.1111	48.1111	0.785714	0.597002
Cang	Cang_2012_03_13_00229.g7440|Cang_2012_03_13_00229.g7440.t1	92.5982	156.611	0.567073	0.14126
Cang	Cang_2012_03_13_00229.g7452|Cang_2012_03_13_00229.g7452.t1	43	169.667	0.210526	0.471178
Cang	Cang_2012_03_13_00230.g7459|Cang_2012_03_13_00230.g7459.t2	48.1429	64.7222	0.381198	0.89635
Cang	Cang_2012_03_13_00230.g7463|Cang_2012_03_13_00230.g7463.t1	59	126.222	0.456268	0.638808
Cang	Cang_2012_03_13_00230.g7470|Cang_2012_03_13_00230.g7470.t1	92.4583	51.1667	0.671517	0.542328
Cang	Cang_2012_03_13_00231.g7485|Cang_2012_03_13_00231.g7485.t2	948	861.889	0.234473	0.149715
Cang	Cang_2012_03_13_00232.g7506|Cang_2012_03_13_00232.g7506.t1	126.667	92.5185	0.136882	0.487114
Cang	Cang_2012_03_13_00233.g7544|Cang_2012_03_13_00233.g7544.t1	81.1667	373.222	0.690625	0.488542
Cang	Cang_2012_03_13_00234.g7558|Cang_2012_03_13_00234.g7558.t1	94.125	134	0.366142	0.152231
Cang	Cang_2012_03_13_00234.g7575|Cang_2012_03_13_00234.g7575.t1	46.6667	107.222	0.521569	0.257516
Cang	Cang_2012_03_13_00235.g7583|Cang_2012_03_13_00235.g7583.t1	1361.25	385.667	0.447761	0.78296
Cang	Cang_2012_03_13_00235.g7587|Cang_2012_03_13_00235.g7587.t1	60.6667	48.1111	0.271523	0.682119
Cang	Cang_2012_03_13_00235.g7590|Cang_2012_03_13_00235.g7590.t1	398.629	351.167	0.506076	0.593171
Cang	Cang_2012_03_13_00238.g7620|Cang_2012_03_13_00238.g7620.t1	317.5	141	0.580135	0.79383
Cang	Cang_2012_03_13_00238.g7635|Cang_2012_03_13_00238.g7635.t1	118.4	52	0.38674	0.567219
Cang	Cang_2012_03_13_00239.g7649|Cang_2012_03_13_00239.g7649.t1	58.3981	51.037	0.497216	0.509149
Cang	Cang_2012_03_13_00239.g7653|Cang_2012_03_13_00239.g7653.t1	110.833	86.2222	0.818653	0.759163
Cang	Cang_2012_03_13_00239.g7660|Cang_2012_03_13_00239.g7660.t2	107.444	102.222	0.732309	0.556052
Cang	Cang_2012_03_13_00241.g7685|Cang_2012_03_13_00241.g7685.t1	46.2857	83.7778	0.635971	0.544365
Cang	Cang_2012_03_13_00241.g7687|Cang_2012_03_13_00241.g7687.t1	49	397.556	0.648188	0.323383
Cang	Cang_2012_03_13_00241.g7696|Cang_2012_03_13_00241.g7696.t1	123.5	232.222	0.226786	0.259226
Cang	Cang_2012_03_13_00242.g7715|Cang_2012_03_13_00242.g7715.t1	79.5694	462.111	0.223837	0.393088
Cang	Cang_2012_03_13_00243.g7728|Cang_2012_03_13_00243.g7728.t2	171.881	260.278	0.510989	0.650445
Cang	Cang_2012_03_13_00243.g7745|Cang_2012_03_13_00243.g7745.t1	277.333	175.333	0.519031	0.899654
Cang	Cang_2012_03_13_00243.g7756|Cang_2012_03_13_00243.g7756.t1	47	129.556	0.320513	0.58547
Cang	Cang_2012_03_13_00244.g7766|Cang_2012_03_13_00244.g7766.t1	49.6339	335.056	0.481526	0.28007
Cang	Cang_2012_03_13_00244.g7769|Cang_2012_03_13_00244.g7769.t1	63.875	208.741	0.871345	0.496101
Cang	Cang_2012_03_13_00244.g7778|Cang_2012_03_13_00244.g7778.t1	333.143	226	0.428161	0.793103
Cang	Cang_2012_03_13_00245.g7784|Cang_2012_03_13_00245.g7784.t1	536.714	474.972	0.323034	0.464419
Cang	Cang_2012_03_13_00245.g7790|Cang_2012_03_13_00245.g7790.t1	950.833	522.944	0.841342	0.530702
Cang	Cang_2012_03_13_00246.g7811|Cang_2012_03_13_00246.g7811.t1	152.472	50.6667	0.509202	0.803681
Cang	Cang_2012_03_13_00249.g7865|Cang_2012_03_13_00249.g7865.t1	141	79	0.912935	0.555832
Cang	Cang_2012_03_13_00249.g7869|Cang_2012_03_13_00249.g7869.t1	104	147.889	0.656277	0.400289
Cang	Cang_2012_03_13_00250.g7878|Cang_2012_03_13_00250.g7878.t2	146.25	363.778	0.927711	0.628916
Cang	Cang_2012_03_13_00250.g7884|Cang_2012_03_13_00250.g7884.t1	92.5	300.556	0.140187	0.675493
Cang	Cang_2012_03_13_00250.g7885|Cang_2012_03_13_00250.g7885.t1	115.061	48.5556	0.601998	0.0804416
Cang	Cang_2012_03_13_00251.g7900|Cang_2012_03_13_00251.g7900.t1	90.75	48.4444	0.856881	0.934557
Cang	Cang_2012_03_13_00253.g7934|Cang_2012_03_13_00253.g7934.t1	84.3333	190.778	0.82904	0.0827479
Cang	Cang_2012_03_13_00253.g7942|Cang_2012_03_13_00253.g7942.t1	337.25	238.167	0.478778	0.563837
Cang	Cang_2012_03_13_00255.g7973|Cang_2012_03_13_00255.g7973.t1	47.3333	595.333	0.941538	0.673846
Cang	Cang_2012_03_13_00256.g7977|Cang_2012_03_13_00256.g7977.t1	49.5714	383.333	0.434018	0.761486
Cang	Cang_2012_03_13_00257.g7997|Cang_2012_03_13_00257.g7997.t3	74.3333	1061.22	0.499504	0.501982
Cang	Cang_2012_03_13_00257.g8008|Cang_2012_03_13_00257.g8008.t1	115.667	229.259	0.879121	0.369963
Cang	Cang_2012_03_13_00258.g8022|Cang_2012_03_13_00258.g8022.t1	47.5556	96.5556	0.152632	0.852632
Cang	Cang_2012_03_13_00259.g8029|Cang_2012_03_13_00259.g8029.t1	57.4375	56.2778	0.721913	0.617611
Cang	Cang_2012_03_13_00259.g8030|Cang_2012_03_13_00259.g8030.t1	65.2222	162.556	0.53211	0.58945
Cang	Cang_2012_03_13_00259.g8031|Cang_2012_03_13_00259.g8031.t1	86.1071	169.037	0.480347	0.525369
Cang	Cang_2012_03_13_00262.g8071|Cang_2012_03_13_00262.g8071.t2	184.829	461.981	0.453205	0.452564
Cang	Cang_2012_03_13_00262.g8072|Cang_2012_03_13_00262.g8072.t1	107.163	366.044	0.334634	0.833533
Cang	Cang_2012_03_13_00263.g8082|Cang_2012_03_13_00263.g8082.t3	88.2778	465.963	0.641538	0.670085
Cang	Cang_2012_03_13_00263.g8092|Cang_2012_03_13_00263.g8092.t1	57.0556	134.611	0.786667	0.204074
Cang	Cang_2012_03_13_00264.g8113|Cang_2012_03_13_00264.g8113.t1	134.75	57.8889	0.434282	0.0605239
Cang	Cang_2012_03_13_00265.g8134|Cang_2012_03_13_00265.g8134.t1	210	317.444	0.537662	0.141126
Cang	Cang_2012_03_13_00267.g8152|Cang_2012_03_13_00267.g8152.t1	184.083	70.1667	0.55527	0.536418
Cang	Cang_2012_03_13_00267.g8156|Cang_2012_03_13_00267.g8156.t1	47.0787	275.63	0.406289	0.57086
Cang	Cang_2012_03_13_00267.g8163|Cang_2012_03_13_00267.g8163.t1	89.5556	63.8519	0.428669	0.78235
Cang	Cang_2012_03_13_00267.g8165|Cang_2012_03_13_00267.g8165.t1	69.125	163.963	0.214623	0.311321
Cang	Cang_2012_03_13_00267.g8177|Cang_2012_03_13_00267.g8177.t1	223.333	46.3333	0.24612	0.382853
Cang	Cang_2012_03_13_00268.g8180|Cang_2012_03_13_00268.g8180.t1	286.778	122.167	0.863398	0.155575
Cang	Cang_2012_03_13_00268.g8183|Cang_2012_03_13_00268.g8183.t1	55.875	425.963	0.565502	0.718826
Cang	Cang_2012_03_13_00269.g8203|Cang_2012_03_13_00269.g8203.t1	534.812	116.815	0.614469	0.611925
Cang	Cang_2012_03_13_00269.g8205|Cang_2012_03_13_00269.g8205.t1	189.571	219.611	0.390476	0.550397
Cang	Cang_2012_03_13_00269.g8213|Cang_2012_03_13_00269.g8213.t2	312.667	317.889	0.407942	0.816486
Cang	Cang_2012_03_13_00270.g8231|Cang_2012_03_13_00270.g8231.t1	145.444	177.444	0.514403	0.743941
Cang	Cang_2012_03_13_00270.g8233|Cang_2012_03_13_00270.g8233.t2	132.222	493.111	0.636525	0.591805
Cang	Cang_2012_03_13_00272.g8257|Cang_2012_03_13_00272.g8257.t3	71.8889	102.975	0.874507	0.652991
Cang	Cang_2012_03_13_00273.g8261|Cang_2012_03_13_00273.g8261.t1	487.778	80.6296	0.856655	0.603527
Cang	Cang_2012_03_13_00273.g8263|Cang_2012_03_13_00273.g8263.t1	142.111	223.611	0.791103	0.312379
Cang	Cang_2012_03_13_00274.g8296|Cang_2012_03_13_00274.g8296.t1	443.889	547.667	0.414482	0.841448
Cang	Cang_2012_03_13_00274.g8298|Cang_2012_03_13_00274.g8298.t1	374.074	150.944	0.645161	0.43638
Cang	Cang_2012_03_13_00275.g8306|Cang_2012_03_13_00275.g8306.t1	85.4286	286	0.562044	0.402433
Cang	Cang_2012_03_13_00276.g8322|Cang_2012_03_13_00276.g8322.t1	50	65.1111	0.782344	0.566887
Cang	Cang_2012_03_13_00276.g8324|Cang_2012_03_13_00276.g8324.t1	137.333	120	0.818737	0.699932
Cang	Cang_2012_03_13_00276.g8336|Cang_2012_03_13_00276.g8336.t2	86.1111	47.2222	0.452007	0.544503
Cang	Cang_2012_03_13_00277.g8346|Cang_2012_03_13_00277.g8346.t1	296	77.5926	0.591716	0.505808
Cang	Cang_2012_03_13_00278.g8368|Cang_2012_03_13_00278.g8368.t2	774.375	345.111	0.842444	0.446945
Cang	Cang_2012_03_13_00279.g8379|Cang_2012_03_13_00279.g8379.t2	49.5714	223.963	0.244076	0.257767
Cang	Cang_2012_03_13_00279.g8384|Cang_2012_03_13_00279.g8384.t1	195.889	648.361	0.432971	0.539553
Cang	Cang_2012_03_13_00280.g8396|Cang_2012_03_13_00280.g8396.t2	1850	46.1111	0.807432	0.436374
Cang	Cang_2012_03_13_00280.g8401|Cang_2012_03_13_00280.g8401.t1	59	2449.22	0.445396	0.448251
Cang	Cang_2012_03_13_00280.g8403|Cang_2012_03_13_00280.g8403.t1	537	120.111	0.455197	0.555556
Cang	Cang_2012_03_13_00280.g8407|Cang_2012_03_13_00280.g8407.t1	126.963	123.611	0.338157	0.668496
Cang	Cang_2012_03_13_00280.g8410|Cang_2012_03_13_00280.g8410.t1	328.75	399.833	0.354267	0.366881
Cang	Cang_2012_03_13_00280.g8411|Cang_2012_03_13_00280.g8411.t1	222.667	49.2222	0.837838	0.42042
Cang	Cang_2012_03_13_00281.g8422|Cang_2012_03_13_00281.g8422.t1	88	150.944	0.705539	0.582604
Cang	Cang_2012_03_13_00282.g8432|Cang_2012_03_13_00282.g8432.t1	47.6667	122.472	0.413483	0.574282
Cang	Cang_2012_03_13_00283.g8438|Cang_2012_03_13_00283.g8438.t1	57	450.778	0.78223	0.123113
Cang	Cang_2012_03_13_00284.g8453|Cang_2012_03_13_00284.g8453.t2	189.703	376.074	0.531517	0.500712
Cang	Cang_2012_03_13_00284.g8458|Cang_2012_03_13_00284.g8458.t2	150.556	626	0.62426	0.191321
Cang	Cang_2012_03_13_00284.g8461|Cang_2012_03_13_00284.g8461.t2	199.583	211.667	0.356369	0.644535
Cang	Cang_2012_03_13_00285.g8469|Cang_2012_03_13_00285.g8469.t1	159.889	285.944	0.821782	0.838284
Cang	Cang_2012_03_13_00285.g8473|Cang_2012_03_13_00285.g8473.t1	288.111	163.222	0.237805	0.672764
Cang	Cang_2012_03_13_00285.g8475|Cang_2012_03_13_00285.g8475.t1	54	172.944	0.419458	0.0970229
Cang	Cang_2012_03_13_00286.g8517|Cang_2012_03_13_00286.g8517.t1	500.333	475.889	0.540419	0.363024
Cang	Cang_2012_03_13_00286.g8518|Cang_2012_03_13_00286.g8518.t1	585.333	413.556	0.424216	0.0211082
Cang	Cang_2012_03_13_00287.g8523|Cang_2012_03_13_00287.g8523.t2	110.875	169.889	0.461039	0.357143
Cang	Cang_2012_03_13_00287.g8537|Cang_2012_03_13_00287.g8537.t1	357.653	215.667	0.741535	0.127916
Cang	Cang_2012_03_13_00288.g8557|Cang_2012_03_13_00288.g8557.t1	48.6667	254.167	0.120104	0.862924
Cang	Cang_2012_03_13_00289.g8562|Cang_2012_03_13_00289.g8562.t1	110.889	115	0.520737	0.513057
Cang	Cang_2012_03_13_00289.g8572|Cang_2012_03_13_00289.g8572.t1	62.4444	276.333	0.562874	0.163673
Cang	Cang_2012_03_13_00290.g8594|Cang_2012_03_13_00290.g8594.t1	224.417	51.1111	0.498413	0.857143
Cang	Cang_2012_03_13_00290.g8608|Cang_2012_03_13_00290.g8608.t1	1667	183.778	0.549587	0.412534
Cang	Cang_2012_03_13_00292.g8629|Cang_2012_03_13_00292.g8629.t1	85.375	291.667	0.382922	0.608665
Cang	Cang_2012_03_13_00293.g8642|Cang_2012_03_13_00293.g8642.t1	120.722	298.556	0.922432	0.387142
Cang	Cang_2012_03_13_00293.g8648|Cang_2012_03_13_00293.g8648.t1	190.889	983.667	0.702206	0.5625
Cang	Cang_2012_03_13_00294.g8668|Cang_2012_03_13_00294.g8668.t1	241.222	75.8889	0.222222	0.895712
Cang	Cang_2012_03_13_00295.g8679|Cang_2012_03_13_00295.g8679.t1	52	94.4444	0.575472	0.523585
Cang	Cang_2012_03_13_00295.g8695|Cang_2012_03_13_00295.g8695.t1	58.1111	101.222	0.501887	0.333333
Cang	Cang_2012_03_13_00298.g8748|Cang_2012_03_13_00298.g8748.t1	47	237.556	0.422619	0.510362
Cang	Cang_2012_03_13_00298.g8762|Cang_2012_03_13_00298.g8762.t1	334.222	198.333	0.345109	0.813859
Cang	Cang_2012_03_13_00299.g8774|Cang_2012_03_13_00299.g8774.t1	41	86.8889	0.867925	0.737421
Cang	Cang_2012_03_13_00299.g8780|Cang_2012_03_13_00299.g8780.t2	53.6667	218.556	0.705069	0.360983
Cang	Cang_2012_03_13_00300.g8789|Cang_2012_03_13_00300.g8789.t3	207.556	91.8889	0.445969	0.474843
Cang	Cang_2012_03_13_00300.g8791|Cang_2012_03_13_00300.g8791.t1	161.25	470.556	0.402655	0.557522
Cang	Cang_2012_03_13_00300.g8798|Cang_2012_03_13_00300.g8798.t1	52.2946	67.8519	0.297386	0.700315
Cang	Cang_2012_03_13_00301.g8813|Cang_2012_03_13_00301.g8813.t2	51.375	1116.11	0.459248	0.670846
Cang	Cang_2012_03_13_00302.g8831|Cang_2012_03_13_00302.g8831.t2	235.715	223.778	0.901961	0.708396
Cang	Cang_2012_03_13_00303.g8856|Cang_2012_03_13_00303.g8856.t1	104.558	188.778	0.538835	0.0760518
Cang	Cang_2012_03_13_00305.g8890|Cang_2012_03_13_00305.g8890.t2	55.4053	131.111	0.702805	0.297555
Cang	Cang_2012_03_13_00306.g8899|Cang_2012_03_13_00306.g8899.t2	325.009	248.37	0.309264	0.497775
Cang	Cang_2012_03_13_00306.g8901|Cang_2012_03_13_00306.g8901.t1	88	468.111	0.512	0.168
Cang	Cang_2012_03_13_00307.g8916|Cang_2012_03_13_00307.g8916.t1	62.5	491.778	0.628108	0.922883
Cang	Cang_2012_03_13_00308.g8948|Cang_2012_03_13_00308.g8948.t1	58.3333	349.111	0.21791	0.332338
Cang	Cang_2012_03_13_00309.g8969|Cang_2012_03_13_00309.g8969.t2	1257.33	237.378	0.614695	0.473357
Cang	Cang_2012_03_13_00309.g8971|Cang_2012_03_13_00309.g8971.t1	102.95	76.4722	0.566084	0.508573
Cang	Cang_2012_03_13_00309.g8973|Cang_2012_03_13_00309.g8973.t1	58.1667	130.722	0.677249	0.578483
Cang	Cang_2012_03_13_00309.g8974|Cang_2012_03_13_00309.g8974.t1	88.8889	279.63	0.836676	0.366762
Cang	Cang_2012_03_13_00310.g8977|Cang_2012_03_13_00310.g8977.t1	439.556	80.2222	0.0886889	0.0462725
Cang	Cang_2012_03_13_00311.g8985|Cang_2012_03_13_00311.g8985.t1	450	130.852	0.626697	0.400201
Cang	Cang_2012_03_13_00311.g8996|Cang_2012_03_13_00311.g8996.t1	49.7143	46.5556	0.917031	0.726346
Cang	Cang_2012_03_13_00311.g9001|Cang_2012_03_13_00311.g9001.t1	58.7259	127.944	0.625104	0.555278
Cang	Cang_2012_03_13_00313.g9018|Cang_2012_03_13_00313.g9018.t1	260	309.889	0.381972	0.558765
Cang	Cang_2012_03_13_00314.g9026|Cang_2012_03_13_00314.g9026.t1	140.597	183.667	0.682517	0.553714
Cang	Cang_2012_03_13_00314.g9028|Cang_2012_03_13_00314.g9028.t1	66.5	90.7778	0.486239	0.334862
Cang	Cang_2012_03_13_00314.g9029|Cang_2012_03_13_00314.g9029.t3	49.1111	192.889	0.269767	0.391473
Cang	Cang_2012_03_13_00315.g9048|Cang_2012_03_13_00315.g9048.t1	61.5868	127.056	0.475211	0.356188
Cang	Cang_2012_03_13_00315.g9056|Cang_2012_03_13_00315.g9056.t1	220.111	177.333	0.359701	0.157214
Cang	Cang_2012_03_13_00316.g9058|Cang_2012_03_13_00316.g9058.t1	49.7778	47.5926	0.554054	0.454955
Cang	Cang_2012_03_13_00316.g9059|Cang_2012_03_13_00316.g9059.t1	115.667	47.7778	0.13253	0.25502
Cang	Cang_2012_03_13_00316.g9062|Cang_2012_03_13_00316.g9062.t1	66.3333	493.222	0.413121	0.470449
Cang	Cang_2012_03_13_00316.g9071|Cang_2012_03_13_00316.g9071.t1	93.3333	92	0.790541	0.481982
Cang	Cang_2012_03_13_00317.g9080|Cang_2012_03_13_00317.g9080.t1	195.333	102.778	0.926868	0.866455
Cang	Cang_2012_03_13_00317.g9081|Cang_2012_03_13_00317.g9081.t1	46.875	750.185	0.0705882	0.830065
Cang	Cang_2012_03_13_00318.g9114|Cang_2012_03_13_00318.g9114.t1	81.8571	60.4444	0.102902	0.898857
Cang	Cang_2012_03_13_00319.g9136|Cang_2012_03_13_00319.g9136.t1	264.444	50.7778	0.634218	0.712881
Cang	Cang_2012_03_13_00320.g9142|Cang_2012_03_13_00320.g9142.t1	1143	384	0.453543	0.365879
Cang	Cang_2012_03_13_00320.g9143|Cang_2012_03_13_00320.g9143.t2	171.545	279.111	0.611008	0.0648148
Cang	Cang_2012_03_13_00320.g9145|Cang_2012_03_13_00320.g9145.t1	49.375	346.056	0.476619	0.394035
Cang	Cang_2012_03_13_00320.g9147|Cang_2012_03_13_00320.g9147.t1	52.1111	50.1111	0.221865	0.529475
Cang	Cang_2012_03_13_00320.g9151|Cang_2012_03_13_00320.g9151.t1	268.889	266.278	0.722986	0.488867
Cang	Cang_2012_03_13_00321.g9168|Cang_2012_03_13_00321.g9168.t1	214.778	351.333	0.108769	0.41484
Cang	Cang_2012_03_13_00322.g9191|Cang_2012_03_13_00322.g9191.t1	50.1111	391.611	0.839323	0.46864
Cang	Cang_2012_03_13_00323.g9204|Cang_2012_03_13_00323.g9204.t1	182	99.5556	0.6	0.456
Cang	Cang_2012_03_13_00323.g9205|Cang_2012_03_13_00323.g9205.t1	262.111	361.5	0.195187	0.23262
Cang	Cang_2012_03_13_00324.g9211|Cang_2012_03_13_00324.g9211.t2	379.667	468.889	0.270833	0.398438
Cang	Cang_2012_03_13_00324.g9220|Cang_2012_03_13_00324.g9220.t1	53	855.444	0.321192	0.664459
Cang	Cang_2012_03_13_00324.g9222|Cang_2012_03_13_00324.g9222.t1	470.708	639.667	0.572154	0.316565
Cang	Cang_2012_03_13_00326.g9247|Cang_2012_03_13_00326.g9247.t2	130.556	212	0.0926641	0.789575
Cang	Cang_2012_03_13_00327.g9268|Cang_2012_03_13_00327.g9268.t1	47.3333	187.667	0.187384	0.52484
Cang	Cang_2012_03_13_00327.g9269|Cang_2012_03_13_00327.g9269.t1	46.9444	103.067	0.561739	0.478029
Cang	Cang_2012_03_13_00327.g9270|Cang_2012_03_13_00327.g9270.t2	98.7042	105.792	0.492478	0.488287
Cang	Cang_2012_03_13_00328.g9280|Cang_2012_03_13_00328.g9280.t1	94.6389	90.5556	0.390716	0.722437
Cang	Cang_2012_03_13_00329.g9285|Cang_2012_03_13_00329.g9285.t1	45.6667	195.556	0.83871	0.841398
Cang	Cang_2012_03_13_00329.g9288|Cang_2012_03_13_00329.g9288.t2	50.8889	1213.44	0.79845	0.881137
Cang	Cang_2012_03_13_00329.g9293|Cang_2012_03_13_00329.g9293.t1	46.1111	51.7778	0.767943	0.669458
Cang	Cang_2012_03_13_00330.g9306|Cang_2012_03_13_00330.g9306.t1	250.556	107.472	0.165354	0.567148
Cang	Cang_2012_03_13_00331.g9318|Cang_2012_03_13_00331.g9318.t3	72.7517	89.5778	0.436774	0.738346
Cang	Cang_2012_03_13_00331.g9319|Cang_2012_03_13_00331.g9319.t2	129.556	268.278	0.0856269	0.430173
Cang	Cang_2012_03_13_00331.g9321|Cang_2012_03_13_00331.g9321.t1	366.111	1243.78	0.229923	0.571691
Cang	Cang_2012_03_13_00331.g9322|Cang_2012_03_13_00331.g9322.t2	962.556	263.926	0.877551	0.334629
Cang	Cang_2012_03_13_00331.g9327|Cang_2012_03_13_00331.g9327.t1	402.556	89.5556	0.529851	0.233831
Cang	Cang_2012_03_13_00332.g9344|Cang_2012_03_13_00332.g9344.t1	75.8704	285.778	0.514578	0.463357
Cang	Cang_2012_03_13_00333.g9348|Cang_2012_03_13_00333.g9348.t3	311.806	269.611	0.202524	0.249615
Cang	Cang_2012_03_13_00333.g9355|Cang_2012_03_13_00333.g9355.t2	187.5	212.444	0.801242	0.246722
Cang	Cang_2012_03_13_00334.g9360|Cang_2012_03_13_00334.g9360.t1	46.1333	50.5556	0.614339	0.630305
Cang	Cang_2012_03_13_00335.g9371|Cang_2012_03_13_00335.g9371.t1	1024	950	0.182524	0.26343
Cang	Cang_2012_03_13_00336.g9394|Cang_2012_03_13_00336.g9394.t1	977.944	908	0.656738	0.313475
Cang	Cang_2012_03_13_00336.g9400|Cang_2012_03_13_00336.g9400.t1	204.222	123.889	0.146341	0.339431
Cang	Cang_2012_03_13_00337.g9408|Cang_2012_03_13_00337.g9408.t1	416	384.278	0.771626	0.809091
Cang	Cang_2012_03_13_00337.g9424|Cang_2012_03_13_00337.g9424.t1	57	232.778	0.26	0.62
Cang	Cang_2012_03_13_00339.g9442|Cang_2012_03_13_00339.g9442.t1	56	366.259	0.510848	0.312514
Cang	Cang_2012_03_13_00340.g9444|Cang_2012_03_13_00340.g9444.t3	64.1429	191.968	0.2	0.285099
Cang	Cang_2012_03_13_00341.g9448|Cang_2012_03_13_00341.g9448.t3	172.917	151.37	0.644817	0.45647
Cang	Cang_2012_03_13_00342.g9455|Cang_2012_03_13_00342.g9455.t1	48.7778	159.389	0.648026	0.223684
Cang	Cang_2012_03_13_00343.g9481|Cang_2012_03_13_00343.g9481.t1	105.611	159.444	0.716743	0.451835
Cang	Cang_2012_03_13_00343.g9482|Cang_2012_03_13_00343.g9482.t2	49.8	354.593	0.454206	0.325441
Cang	Cang_2012_03_13_00344.g9500|Cang_2012_03_13_00344.g9500.t1	169.91	127.333	0.275362	0.811594
Cang	Cang_2012_03_13_00344.g9502|Cang_2012_03_13_00344.g9502.t1	88.8958	187.694	0.653536	0.681487
Cang	Cang_2012_03_13_00345.g9512|Cang_2012_03_13_00345.g9512.t1	223.111	125.867	0.749503	0.665871
Cang	Cang_2012_03_13_00345.g9517|Cang_2012_03_13_00345.g9517.t1	106.153	53.1111	0.545122	0.468496
Cang	Cang_2012_03_13_00345.g9520|Cang_2012_03_13_00345.g9520.t1	46.0556	355.296	0.476231	0.824373
Cang	Cang_2012_03_13_00346.g9531|Cang_2012_03_13_00346.g9531.t1	62.8333	227.306	0.895492	0.553518
Cang	Cang_2012_03_13_00346.g9535|Cang_2012_03_13_00346.g9535.t1	362.125	234.083	0.632653	0.49344
Cang	Cang_2012_03_13_00347.g9550|Cang_2012_03_13_00347.g9550.t1	590.5	279.222	0.359833	0.900976
Cang	Cang_2012_03_13_00348.g9560|Cang_2012_03_13_00348.g9560.t1	59.1944	267.444	0.514675	0.28232
Cang	Cang_2012_03_13_00348.g9564|Cang_2012_03_13_00348.g9564.t1	46.25	108.278	0.83905	0.358839
Cang	Cang_2012_03_13_00349.g9584|Cang_2012_03_13_00349.g9584.t1	212.222	72.6667	0.644374	0.782024
Cang	Cang_2012_03_13_00350.g9586|Cang_2012_03_13_00350.g9586.t2	60.5	88.1429	0.729134	0.550019
Cang	Cang_2012_03_13_00350.g9593|Cang_2012_03_13_00350.g9593.t1	76.8333	51.6111	0.351664	0.381573
Cang	Cang_2012_03_13_00351.g9604|Cang_2012_03_13_00351.g9604.t1	321.556	197.333	0.744505	0.556319
Cang	Cang_2012_03_13_00353.g9624|Cang_2012_03_13_00353.g9624.t1	217.222	93	0.187935	0.321732
Cang	Cang_2012_03_13_00353.g9632|Cang_2012_03_13_00353.g9632.t1	50.8889	265.722	0.342995	0.338164
Cang	Cang_2012_03_13_00354.g9647|Cang_2012_03_13_00354.g9647.t1	270	150.667	0.918819	0.101886
Cang	Cang_2012_03_13_00357.g9677|Cang_2012_03_13_00357.g9677.t1	180.056	207.056	0.431889	0.914861
Cang	Cang_2012_03_13_00357.g9687|Cang_2012_03_13_00357.g9687.t1	208.097	574.333	0.376293	0.337311
Cang	Cang_2012_03_13_00359.g9719|Cang_2012_03_13_00359.g9719.t2	239.979	511.593	0.350053	0.507785
Cang	Cang_2012_03_13_00360.g9730|Cang_2012_03_13_00360.g9730.t1	317.833	96.4444	0.42623	0.339709
Cang	Cang_2012_03_13_00362.g9752|Cang_2012_03_13_00362.g9752.t2	122.466	111.222	0.504163	0.591013
Cang	Cang_2012_03_13_00363.g9768|Cang_2012_03_13_00363.g9768.t1	53.4556	133.556	0.418437	0.356379
Cang	Cang_2012_03_13_00363.g9774|Cang_2012_03_13_00363.g9774.t2	352.889	425.444	0.129199	0.609819
Cang	Cang_2012_03_13_00364.g9786|Cang_2012_03_13_00364.g9786.t1	62.75	109.611	0.465228	0.392886
Cang	Cang_2012_03_13_00365.g9804|Cang_2012_03_13_00365.g9804.t1	399.75	111.111	0.4275	0.4625
Cang	Cang_2012_03_13_00366.g9823|Cang_2012_03_13_00366.g9823.t1	363	95.5556	0.565891	0.697674
Cang	Cang_2012_03_13_00367.g9838|Cang_2012_03_13_00367.g9838.t2	96.0926	183.556	0.509587	0.632743
Cang	Cang_2012_03_13_00367.g9840|Cang_2012_03_13_00367.g9840.t1	51.8611	136.407	0.518352	0.554307
Cang	Cang_2012_03_13_00367.g9843|Cang_2012_03_13_00367.g9843.t2	98.6667	332.111	0.488571	0.483175
Cang	Cang_2012_03_13_00367.g9847|Cang_2012_03_13_00367.g9847.t2	112.444	97.4444	0.781382	0.924777
Cang	Cang_2012_03_13_00367.g9848|Cang_2012_03_13_00367.g9848.t1	132.889	47.7778	0.47905	0.426909
Cang	Cang_2012_03_13_00368.g9851|Cang_2012_03_13_00368.g9851.t1	98.7685	74.3056	0.599866	0.422679
Cang	Cang_2012_03_13_00368.g9856|Cang_2012_03_13_00368.g9856.t1	46	112	0.278195	0.511278
Cang	Cang_2012_03_13_00368.g9858|Cang_2012_03_13_00368.g9858.t2	320.407	147.37	0.333799	0.520174
Cang	Cang_2012_03_13_00368.g9861|Cang_2012_03_13_00368.g9861.t1	93.75	1239.44	0.268576	0.176471
Cang	Cang_2012_03_13_00368.g9863|Cang_2012_03_13_00368.g9863.t1	158.875	51.2222	0.323194	0.21166
Cang	Cang_2012_03_13_00369.g9865|Cang_2012_03_13_00369.g9865.t1	444.75	451.667	0.0982143	0.197802
Cang	Cang_2012_03_13_00369.g9868|Cang_2012_03_13_00369.g9868.t2	509.556	95.2963	0.244275	0.393554
Cang	Cang_2012_03_13_00369.g9872|Cang_2012_03_13_00369.g9872.t1	170.111	482.889	0.424312	0.847095
Cang	Cang_2012_03_13_00369.g9886|Cang_2012_03_13_00369.g9886.t1	49.6548	102.556	0.472222	0.534722
Cang	Cang_2012_03_13_00370.g9889|Cang_2012_03_13_00370.g9889.t1	48	412.704	0.380952	0.544268
Cang	Cang_2012_03_13_00370.g9895|Cang_2012_03_13_00370.g9895.t2	777.438	211.444	0.511078	0.462949
Cang	Cang_2012_03_13_00371.g9914|Cang_2012_03_13_00371.g9914.t2	214.889	97.4444	0.678571	0.794173
Cang	Cang_2012_03_13_00373.g9935|Cang_2012_03_13_00373.g9935.t1	94.2222	243.111	0.152585	0.282367
Cang	Cang_2012_03_13_00373.g9941|Cang_2012_03_13_00373.g9941.t2	49.4815	654.556	0.194959	0.210105
Cang	Cang_2012_03_13_00374.g9946|Cang_2012_03_13_00374.g9946.t2	48.1111	669.444	0.181443	0.576403
Cang	Cang_2012_03_13_00375.g9969|Cang_2012_03_13_00375.g9969.t2	51.375	55.2222	0.332	0.168667
Cang	Cang_2012_03_13_00375.g9970|Cang_2012_03_13_00375.g9970.t1	49	71.2222	0.393939	0.736532
Cang	Cang_2012_03_13_00376.g9988|Cang_2012_03_13_00376.g9988.t1	445.5	258.037	0.288571	0.35746
Cang	Cang_2012_03_13_00378.g10006|Cang_2012_03_13_00378.g10006.t1	99.75	156.778	0.756303	0.260504
Cang	Cang_2012_03_13_00378.g9999|Cang_2012_03_13_00378.g9999.t1	337.778	420.667	0.41344	0.596052
Cang	Cang_2012_03_13_00379.g10032|Cang_2012_03_13_00379.g10032.t1	66.75	145.889	0.57485	0.648303
Cang	Cang_2012_03_13_00381.g10042|Cang_2012_03_13_00381.g10042.t1	78.1111	204.289	0.182946	0.552868
Cang	Cang_2012_03_13_00381.g10045|Cang_2012_03_13_00381.g10045.t1	76.625	204.407	0.493473	0.55894
Cang	Cang_2012_03_13_00382.g10053|Cang_2012_03_13_00382.g10053.t1	518.111	257.111	0.874172	0.292372
Cang	Cang_2012_03_13_00383.g10059|Cang_2012_03_13_00383.g10059.t1	206.056	164.444	0.652913	0.57767
Cang	Cang_2012_03_13_00383.g10071|Cang_2012_03_13_00383.g10071.t1	125	164.519	0.503176	0.629577
Cang	Cang_2012_03_13_00383.g10078|Cang_2012_03_13_00383.g10078.t1	439.556	180.111	0.289916	0.532213
Cang	Cang_2012_03_13_00386.g10113|Cang_2012_03_13_00386.g10113.t1	71.8333	159.556	0.44956	0.404025
Cang	Cang_2012_03_13_00387.g10132|Cang_2012_03_13_00387.g10132.t1	2260	125.222	0.485612	0.934053
Cang	Cang_2012_03_13_00387.g10135|Cang_2012_03_13_00387.g10135.t1	124.722	140.389	0.674738	0.394875
Cang	Cang_2012_03_13_00388.g10149|Cang_2012_03_13_00388.g10149.t1	47.3333	48.5556	0.621813	0.362606
Cang	Cang_2012_03_13_00392.g10197|Cang_2012_03_13_00392.g10197.t2	172.472	427.704	0.319298	0.426901
Cang	Cang_2012_03_13_00393.g10214|Cang_2012_03_13_00393.g10214.t2	121.111	337.5	0.543689	0.899353
Cang	Cang_2012_03_13_00397.g10279|Cang_2012_03_13_00397.g10279.t1	153.653	278.444	0.66812	0.580426
Cang	Cang_2012_03_13_00397.g10283|Cang_2012_03_13_00397.g10283.t1	48.3333	50.4444	0.766497	0.874788
Cang	Cang_2012_03_13_00398.g10294|Cang_2012_03_13_00398.g10294.t2	48.7778	198.556	0.314815	0.255291
Cang	Cang_2012_03_13_00398.g10297|Cang_2012_03_13_00398.g10297.t1	151.222	147.556	0.554493	0.322498
Cang	Cang_2012_03_13_00400.g10323|Cang_2012_03_13_00400.g10323.t2	239.062	453.778	0.463826	0.654877
Cang	Cang_2012_03_13_00400.g10329|Cang_2012_03_13_00400.g10329.t1	53.2411	150.556	0.228114	0.600449
Cang	Cang_2012_03_13_00401.g10332|Cang_2012_03_13_00401.g10332.t1	153	91.7037	0.246947	0.132218
Cang	Cang_2012_03_13_00401.g10334|Cang_2012_03_13_00401.g10334.t1	123.875	1527.56	0.358885	0.593496
Cang	Cang_2012_03_13_00401.g10337|Cang_2012_03_13_00401.g10337.t1	191.519	162.611	0.545029	0.394152
Cang	Cang_2012_03_13_00402.g10349|Cang_2012_03_13_00402.g10349.t1	49.8889	77.6667	0.513514	0.765766
Cang	Cang_2012_03_13_00405.g10393|Cang_2012_03_13_00405.g10393.t1	64.5	172.667	0.628959	0.19457
Cang	Cang_2012_03_13_00405.g10396|Cang_2012_03_13_00405.g10396.t2	131.875	323	0.212121	0.218434
Cang	Cang_2012_03_13_00405.g10398|Cang_2012_03_13_00405.g10398.t1	419.25	497	0.106349	0.267725
Cang	Cang_2012_03_13_00407.g10426|Cang_2012_03_13_00407.g10426.t1	152.778	103.926	0.52729	0.359324
Cang	Cang_2012_03_13_00407.g10431|Cang_2012_03_13_00407.g10431.t1	68.4444	79.7037	0.285714	0.687831
Cang	Cang_2012_03_13_00409.g10461|Cang_2012_03_13_00409.g10461.t2	3111	78.3333	0.530675	0.261759
Cang	Cang_2012_03_13_00409.g10465|Cang_2012_03_13_00409.g10465.t2	265.444	180.037	0.340202	0.490196
Cang	Cang_2012_03_13_00410.g10471|Cang_2012_03_13_00410.g10471.t1	64.3333	588.444	0.685446	0.996088
Cang	Cang_2012_03_13_00410.g10477|Cang_2012_03_13_00410.g10477.t1	48.6667	48.5	0.635135	0.888138
Cang	Cang_2012_03_13_00413.g10521|Cang_2012_03_13_00413.g10521.t3	119.142	169.556	0.248771	0.348771
Cang	Cang_2012_03_13_00415.g10530|Cang_2012_03_13_00415.g10530.t2	46.7778	171.25	0.23057	0.536054
Cang	Cang_2012_03_13_00415.g10532|Cang_2012_03_13_00415.g10532.t1	47.1111	186.944	0.363636	0.442149
Cang	Cang_2012_03_13_00417.g10559|Cang_2012_03_13_00417.g10559.t2	45.375	535.333	0.451149	0.327586
Cang	Cang_2012_03_13_00417.g10561|Cang_2012_03_13_00417.g10561.t1	174.778	89.6667	0.841004	0.732915
Cang	Cang_2012_03_13_00417.g10566|Cang_2012_03_13_00417.g10566.t1	58.75	227	0.151007	0.829978
Cang	Cang_2012_03_13_00418.g10574|Cang_2012_03_13_00418.g10574.t1	294	298.278	0.394309	0.433604
Cang	Cang_2012_03_13_00418.g10579|Cang_2012_03_13_00418.g10579.t1	277.222	309.556	0.268657	0.134328
Cang	Cang_2012_03_13_00418.g10581|Cang_2012_03_13_00418.g10581.t1	58.2222	656.556	0.223077	0.692308
Cang	Cang_2012_03_13_00419.g10594|Cang_2012_03_13_00419.g10594.t1	55	46.7778	0.141414	0.824916
Cang	Cang_2012_03_13_00419.g10598|Cang_2012_03_13_00419.g10598.t1	999	641.667	0.380655	0.718539
Cang	Cang_2012_03_13_00419.g10601|Cang_2012_03_13_00419.g10601.t1	49	126.944	0.516616	0.827291
Cang	Cang_2012_03_13_00421.g10634|Cang_2012_03_13_00421.g10634.t1	49.3148	74	0.818249	0.345843
Cang	Cang_2012_03_13_00422.g10647|Cang_2012_03_13_00422.g10647.t1	48.5	198.111	0.304196	0.350233
Cang	Cang_2012_03_13_00422.g10650|Cang_2012_03_13_00422.g10650.t1	81.1574	694.278	0.386447	0.462912
Cang	Cang_2012_03_13_00424.g10670|Cang_2012_03_13_00424.g10670.t2	199.119	371.333	0.24463	0.367542
Cang	Cang_2012_03_13_00424.g10683|Cang_2012_03_13_00424.g10683.t2	52.1111	473.333	0.109554	0.549894
Cang	Cang_2012_03_13_00425.g10693|Cang_2012_03_13_00425.g10693.t1	483	290.778	0.558233	0.797858
Cang	Cang_2012_03_13_00427.g10718|Cang_2012_03_13_00427.g10718.t1	47.8333	276.778	0.459707	0.494505
Cang	Cang_2012_03_13_00427.g10719|Cang_2012_03_13_00427.g10719.t1	61.4444	70.2222	0.811258	0.15011
Cang	Cang_2012_03_13_00427.g10727|Cang_2012_03_13_00427.g10727.t1	136.222	201.778	0.506767	0.553885
Cang	Cang_2012_03_13_00428.g10738|Cang_2012_03_13_00428.g10738.t1	322	334.556	0.292683	0.109756
Cang	Cang_2012_03_13_00428.g10739|Cang_2012_03_13_00428.g10739.t1	137.444	160.611	0.940594	0.495875
Cang	Cang_2012_03_13_00430.g10761|Cang_2012_03_13_00430.g10761.t1	47	188.711	0.325041	0.493753
Cang	Cang_2012_03_13_00431.g10771|Cang_2012_03_13_00431.g10771.t1	170.875	102.778	0.811518	0.635253
Cang	Cang_2012_03_13_00432.g10775|Cang_2012_03_13_00432.g10775.t3	534.667	1106.78	0.620335	0.181467
Cang	Cang_2012_03_13_00433.g10792|Cang_2012_03_13_00433.g10792.t1	297.056	60.4444	0.496689	0.559603
Cang	Cang_2012_03_13_00433.g10793|Cang_2012_03_13_00433.g10793.t2	46.5	50.3333	0.715854	0.87561
Cang	Cang_2012_03_13_00433.g10801|Cang_2012_03_13_00433.g10801.t1	160.056	188.333	0.764444	0.245926
Cang	Cang_2012_03_13_00434.g10810|Cang_2012_03_13_00434.g10810.t1	57.8889	703.185	0.30179	0.366297
Cang	Cang_2012_03_13_00435.g10812|Cang_2012_03_13_00435.g10812.t1	100.083	184.444	0.586047	0.973643
Cang	Cang_2012_03_13_00435.g10816|Cang_2012_03_13_00435.g10816.t1	346.929	145.111	0.221569	0.768627
Cang	Cang_2012_03_13_00435.g10817|Cang_2012_03_13_00435.g10817.t1	106.815	292.111	0.332813	0.546542
Cang	Cang_2012_03_13_00435.g10818|Cang_2012_03_13_00435.g10818.t2	96.1323	165.778	0.447665	0.673108
Cang	Cang_2012_03_13_00435.g10819|Cang_2012_03_13_00435.g10819.t1	476.056	165.389	0.535589	0.518453
Cang	Cang_2012_03_13_00436.g10830|Cang_2012_03_13_00436.g10830.t2	56.3333	74.5278	0.303459	0.698998
Cang	Cang_2012_03_13_00437.g10846|Cang_2012_03_13_00437.g10846.t1	46.5556	49.5556	0.595556	0.401481
Cang	Cang_2012_03_13_00438.g10856|Cang_2012_03_13_00438.g10856.t1	139.571	274.222	0.269151	0.478261
Cang	Cang_2012_03_13_00438.g10859|Cang_2012_03_13_00438.g10859.t1	230.444	154.037	0.927114	0.444444
Cang	Cang_2012_03_13_00440.g10892|Cang_2012_03_13_00440.g10892.t2	43.7222	156.944	0.341942	0.591253
Cang	Cang_2012_03_13_00441.g10893|Cang_2012_03_13_00441.g10893.t1	53.3333	1159.11	0.346999	0.474378
Cang	Cang_2012_03_13_00441.g10894|Cang_2012_03_13_00441.g10894.t1	250.688	382.222	0.614251	0.736828
Cang	Cang_2012_03_13_00441.g10900|Cang_2012_03_13_00441.g10900.t1	171.562	528	0.534884	0.0406977
Cang	Cang_2012_03_13_00442.g10907|Cang_2012_03_13_00442.g10907.t1	54.0536	246.444	0.52588	0.55521
Cang	Cang_2012_03_13_00442.g10910|Cang_2012_03_13_00442.g10910.t1	84.3889	47.7778	0.312766	0.846809
Cang	Cang_2012_03_13_00444.g10922|Cang_2012_03_13_00444.g10922.t2	48.625	817.333	0.8	0.481481
Cang	Cang_2012_03_13_00445.g10939|Cang_2012_03_13_00445.g10939.t2	45.375	161.778	0.63908	0.677395
Cang	Cang_2012_03_13_00446.g10953|Cang_2012_03_13_00446.g10953.t1	275.111	161.361	0.198874	0.758599
Cang	Cang_2012_03_13_00448.g10965|Cang_2012_03_13_00448.g10965.t1	60.9583	258.861	0.425977	0.632529
Cang	Cang_2012_03_13_00448.g10968|Cang_2012_03_13_00448.g10968.t1	124.583	158.111	0.473958	0.484509
Cang	Cang_2012_03_13_00448.g10969|Cang_2012_03_13_00448.g10969.t2	47.6667	67.5556	0.396605	0.3107
Cang	Cang_2012_03_13_00450.g10993|Cang_2012_03_13_00450.g10993.t1	45.4815	45.5556	0.753035	0.912108
Cang	Cang_2012_03_13_00453.g11020|Cang_2012_03_13_00453.g11020.t1	1177	297.361	0.223744	0.52207
Cang	Cang_2012_03_13_00454.g11039|Cang_2012_03_13_00454.g11039.t1	205	79.3889	0.927318	0.87594
Cang	Cang_2012_03_13_00454.g11042|Cang_2012_03_13_00454.g11042.t2	160.676	231.796	0.389539	0.606238
Cang	Cang_2012_03_13_00456.g11075|Cang_2012_03_13_00456.g11075.t2	92.4539	115.444	0.567733	0.904033
Cang	Cang_2012_03_13_00458.g11086|Cang_2012_03_13_00458.g11086.t1	42	48.3333	0.720238	0.243056
Cang	Cang_2012_03_13_00459.g11096|Cang_2012_03_13_00459.g11096.t1	58.7778	312.194	0.454771	0.52912
Cang	Cang_2012_03_13_00461.g11128|Cang_2012_03_13_00461.g11128.t1	345.889	330.556	0.273084	0.485047
Cang	Cang_2012_03_13_00464.g11159|Cang_2012_03_13_00464.g11159.t2	294	419.75	0.862319	0.399909
Cang	Cang_2012_03_13_00465.g11171|Cang_2012_03_13_00465.g11171.t1	45.3333	46.4444	0.309615	0.867949
Cang	Cang_2012_03_13_00466.g11181|Cang_2012_03_13_00466.g11181.t1	1058	907.444	0.386617	0.553903
Cang	Cang_2012_03_13_00468.g11202|Cang_2012_03_13_00468.g11202.t2	267.889	719.889	0.109983	0.354766
Cang	Cang_2012_03_13_00469.g11208|Cang_2012_03_13_00469.g11208.t1	182.312	152.778	0.398289	0.0361217
Cang	Cang_2012_03_13_00471.g11225|Cang_2012_03_13_00471.g11225.t1	133	114.222	0.745283	0.286164
Cang	Cang_2012_03_13_00471.g11229|Cang_2012_03_13_00471.g11229.t2	225.312	299.867	0.63086	0.415554
Cang	Cang_2012_03_13_00471.g11231|Cang_2012_03_13_00471.g11231.t1	150.583	175.222	0.5	0.714612
Cang	Cang_2012_03_13_00471.g11235|Cang_2012_03_13_00471.g11235.t1	324	369.667	0.437673	0.56048
Cang	Cang_2012_03_13_00472.g11246|Cang_2012_03_13_00472.g11246.t1	529.75	381.556	0.932829	0.693472
Cang	Cang_2012_03_13_00473.g11255|Cang_2012_03_13_00473.g11255.t4	925.111	112.778	0.548077	0.722222
Cang	Cang_2012_03_13_00475.g11278|Cang_2012_03_13_00475.g11278.t2	104.854	397	0.145078	0.430052
Cang	Cang_2012_03_13_00476.g11281|Cang_2012_03_13_00476.g11281.t1	402.556	63.8889	0.875895	0.143198
Cang	Cang_2012_03_13_00476.g11283|Cang_2012_03_13_00476.g11283.t1	764.667	319.889	0.59387	0.52235
Cang	Cang_2012_03_13_00476.g11288|Cang_2012_03_13_00476.g11288.t1	166.139	1125.56	0.458995	0.650794
Cang	Cang_2012_03_13_00476.g11289|Cang_2012_03_13_00476.g11289.t1	497.111	53.5556	0.460699	0.724891
Cang	Cang_2012_03_13_00476.g11290|Cang_2012_03_13_00476.g11290.t1	154.259	400.333	0.666001	0.428144
Cang	Cang_2012_03_13_00477.g11304|Cang_2012_03_13_00477.g11304.t1	93.0333	177.667	0.504532	0.404834
Cang	Cang_2012_03_13_00479.g11327|Cang_2012_03_13_00479.g11327.t2	353	641.852	0.67423	0.69656
Cang	Cang_2012_03_13_00481.g11343|Cang_2012_03_13_00481.g11343.t1	237.722	301.889	0.306159	0.82337
Cang	Cang_2012_03_13_00481.g11346|Cang_2012_03_13_00481.g11346.t1	2045.62	307.111	0.397094	0.453592
Cang	Cang_2012_03_13_00481.g11353|Cang_2012_03_13_00481.g11353.t1	219.556	141.037	0.368613	0.500135
Cang	Cang_2012_03_13_00483.g11372|Cang_2012_03_13_00483.g11372.t1	594.5	436.222	0.628114	0.96204
Cang	Cang_2012_03_13_00483.g11375|Cang_2012_03_13_00483.g11375.t1	261.417	393.111	0.76087	0.21118
Cang	Cang_2012_03_13_00483.g11384|Cang_2012_03_13_00483.g11384.t1	301.75	625.111	0.623704	0.556049
Cang	Cang_2012_03_13_00484.g11398|Cang_2012_03_13_00484.g11398.t1	59	50.6111	0.817967	0.299054
Cang	Cang_2012_03_13_00485.g11407|Cang_2012_03_13_00485.g11407.t2	131.415	323.847	0.360558	0.450227
Cang	Cang_2012_03_13_00487.g11421|Cang_2012_03_13_00487.g11421.t1	47.5	619.778	0.719858	0.448385
Cang	Cang_2012_03_13_00487.g11426|Cang_2012_03_13_00487.g11426.t1	239	689.556	0.772189	0.609961
Cang	Cang_2012_03_13_00488.g11434|Cang_2012_03_13_00488.g11434.t1	85.1111	418.222	0.243017	0.183426
Cang	Cang_2012_03_13_00488.g11437|Cang_2012_03_13_00488.g11437.t2	185.889	63.4444	0.88331	0.977369
Cang	Cang_2012_03_13_00489.g11447|Cang_2012_03_13_00489.g11447.t1	227.259	255.667	0.52242	0.589141
Cang	Cang_2012_03_13_00489.g11450|Cang_2012_03_13_00489.g11450.t1	528.889	78.5556	0.32	0.336889
Cang	Cang_2012_03_13_00490.g11460|Cang_2012_03_13_00490.g11460.t1	49.7778	386.833	0.28754	0.520234
Cang	Cang_2012_03_13_00491.g11465|Cang_2012_03_13_00491.g11465.t2	129.889	151.222	0.472554	0.525259
Cang	Cang_2012_03_13_00491.g11469|Cang_2012_03_13_00491.g11469.t1	57.8889	391.833	0.241758	0.761905
Cang	Cang_2012_03_13_00491.g11470|Cang_2012_03_13_00491.g11470.t1	47.4444	166.148	0.752809	0.567416
Cang	Cang_2012_03_13_00491.g11478|Cang_2012_03_13_00491.g11478.t1	63	82.5556	0.957746	0.884194
Cang	Cang_2012_03_13_00491.g11479|Cang_2012_03_13_00491.g11479.t1	167.444	332	0.337037	0.109877
Cang	Cang_2012_03_13_00492.g11484|Cang_2012_03_13_00492.g11484.t1	336.778	47.1111	0.677316	0.28754
Cang	Cang_2012_03_13_00493.g11502|Cang_2012_03_13_00493.g11502.t1	745.099	2271.56	0.369769	0.62482
Cang	Cang_2012_03_13_00494.g11511|Cang_2012_03_13_00494.g11511.t1	244.75	127.778	0.57377	0.661809
Cang	Cang_2012_03_13_00495.g11521|Cang_2012_03_13_00495.g11521.t1	59.2857	235.444	0.377717	0.203804
Cang	Cang_2012_03_13_00496.g11525|Cang_2012_03_13_00496.g11525.t2	47.4444	108.556	0.785445	0.854872
Cang	Cang_2012_03_13_00496.g11534|Cang_2012_03_13_00496.g11534.t1	233.333	226.667	0.443798	0.122739
Cang	Cang_2012_03_13_00496.g11535|Cang_2012_03_13_00496.g11535.t1	540.964	613.556	0.407298	0.234057
Cang	Cang_2012_03_13_00497.g11551|Cang_2012_03_13_00497.g11551.t1	151.25	326.444	0.734637	0.499069
Cang	Cang_2012_03_13_00498.g11567|Cang_2012_03_13_00498.g11567.t1	173.125	1119	0.352809	0.991011
Cang	Cang_2012_03_13_00498.g11569|Cang_2012_03_13_00498.g11569.t1	130.111	271.444	0.329114	0.656118
Cang	Cang_2012_03_13_00498.g11571|Cang_2012_03_13_00498.g11571.t1	94.0516	73.6667	0.766169	0.955224
Cang	Cang_2012_03_13_00499.g11574|Cang_2012_03_13_00499.g11574.t1	214.444	232.556	0.777143	0.36
Cang	Cang_2012_03_13_00499.g11584|Cang_2012_03_13_00499.g11584.t1	57.7778	137.333	0.490494	0.294043
Cang	Cang_2012_03_13_00500.g11590|Cang_2012_03_13_00500.g11590.t1	68.2593	108.25	0.694678	0.567927
Cang	Cang_2012_03_13_00502.g11606|Cang_2012_03_13_00502.g11606.t1	51.5556	117.833	0.72549	0.533183
Cang	Cang_2012_03_13_00502.g11607|Cang_2012_03_13_00502.g11607.t1	51	95.2778	0.197917	0.580903
Cang	Cang_2012_03_13_00502.g11611|Cang_2012_03_13_00502.g11611.t1	50.25	212.944	0.623762	0.549505
Cang	Cang_2012_03_13_00502.g11612|Cang_2012_03_13_00502.g11612.t1	64.5	373.278	0.692143	0.882857
Cang	Cang_2012_03_13_00504.g11625|Cang_2012_03_13_00504.g11625.t1	69.6333	116.111	0.40146	0.604623
Cang	Cang_2012_03_13_00504.g11632|Cang_2012_03_13_00504.g11632.t1	569.5	287.111	0.30566	0.613208
Cang	Cang_2012_03_13_00505.g11647|Cang_2012_03_13_00505.g11647.t2	134.45	62	0.273446	0.616949
Cang	Cang_2012_03_13_00507.g11665|Cang_2012_03_13_00507.g11665.t2	285.556	396.722	0.848993	0.491611
Cang	Cang_2012_03_13_00507.g11666|Cang_2012_03_13_00507.g11666.t1	501.208	376.407	0.327236	0.381775
Cang	Cang_2012_03_13_00512.g11711|Cang_2012_03_13_00512.g11711.t1	142	470.667	0.233533	0.566866
Cang	Cang_2012_03_13_00514.g11729|Cang_2012_03_13_00514.g11729.t1	298.806	182.972	0.51964	0.436579
Cang	Cang_2012_03_13_00514.g11730|Cang_2012_03_13_00514.g11730.t1	48.2222	61.5	0.112033	0.46352
Cang	Cang_2012_03_13_00514.g11735|Cang_2012_03_13_00514.g11735.t1	48.4444	82.2778	0.113139	0.562044
Cang	Cang_2012_03_13_00515.g11742|Cang_2012_03_13_00515.g11742.t1	246.556	1237.67	0.427586	0.585185
Cang	Cang_2012_03_13_00516.g11755|Cang_2012_03_13_00516.g11755.t1	585.833	682.611	0.62753	0.0769231
Cang	Cang_2012_03_13_00516.g11757|Cang_2012_03_13_00516.g11757.t2	111.889	98.6667	0.752101	0.665966
Cang	Cang_2012_03_13_00516.g11762|Cang_2012_03_13_00516.g11762.t1	65.6217	46.3333	0.669697	0.340909
Cang	Cang_2012_03_13_00519.g11796|Cang_2012_03_13_00519.g11796.t1	542.556	192	0.399632	0.303867
Cang	Cang_2012_03_13_00520.g11808|Cang_2012_03_13_00520.g11808.t2	98.5028	84.4	0.499746	0.494208
Cang	Cang_2012_03_13_00521.g11816|Cang_2012_03_13_00521.g11816.t1	207.208	400	0.445415	0.630519
Cang	Cang_2012_03_13_00522.g11827|Cang_2012_03_13_00522.g11827.t1	117.222	290.333	0.369973	0.133155
Cang	Cang_2012_03_13_00522.g11832|Cang_2012_03_13_00522.g11832.t1	269.5	525.444	0.725459	0.945932
Cang	Cang_2012_03_13_00525.g11863|Cang_2012_03_13_00525.g11863.t2	268.286	332.511	0.798086	0.895183
Cang	Cang_2012_03_13_00526.g11866|Cang_2012_03_13_00526.g11866.t1	801.889	353.222	0.481884	0.147343
Cang	Cang_2012_03_13_00527.g11879|Cang_2012_03_13_00527.g11879.t1	55.1667	101.778	0.390597	0.598252
Cang	Cang_2012_03_13_00527.g11880|Cang_2012_03_13_00527.g11880.t1	53	146.278	0.177814	0.924144
Cang	Cang_2012_03_13_00532.g11923|Cang_2012_03_13_00532.g11923.t1	297.4	422.222	0.493333	0.943704
Cang	Cang_2012_03_13_00532.g11925|Cang_2012_03_13_00532.g11925.t1	448.556	586.944	0.307203	0.716337
Cang	Cang_2012_03_13_00535.g11955|Cang_2012_03_13_00535.g11955.t1	72.5139	66.6667	0.583853	0.602977
Cang	Cang_2012_03_13_00536.g11964|Cang_2012_03_13_00536.g11964.t1	47.25	103.972	0.46247	0.50565
Cang	Cang_2012_03_13_00536.g11970|Cang_2012_03_13_00536.g11970.t1	134.926	44.5556	0.492063	0.804929
Cang	Cang_2012_03_13_00538.g11998|Cang_2012_03_13_00538.g11998.t2	85.7028	261.139	0.681622	0.614715
Cang	Cang_2012_03_13_00544.g12064|Cang_2012_03_13_00544.g12064.t1	123.222	284.778	0.790441	0.562092
Cang	Cang_2012_03_13_00544.g12066|Cang_2012_03_13_00544.g12066.t1	118	47.5556	0.182456	0.45614
Cang	Cang_2012_03_13_00545.g12075|Cang_2012_03_13_00545.g12075.t1	133	99.537	0.647504	0.174819
Cang	Cang_2012_03_13_00546.g12084|Cang_2012_03_13_00546.g12084.t1	117.688	85.2963	0.473412	0.467586
Cang	Cang_2012_03_13_00546.g12088|Cang_2012_03_13_00546.g12088.t1	225.333	147.704	0.576471	0.696993
Cang	Cang_2012_03_13_00547.g12093|Cang_2012_03_13_00547.g12093.t1	185.492	301.852	0.542683	0.522358
Cang	Cang_2012_03_13_00547.g12101|Cang_2012_03_13_00547.g12101.t3	48.7143	721.833	0.492188	0.380208
Cang	Cang_2012_03_13_00547.g12103|Cang_2012_03_13_00547.g12103.t1	73.25	323.5	0.689655	0.571839
Cang	Cang_2012_03_13_00547.g12104|Cang_2012_03_13_00547.g12104.t1	52.1111	250.611	0.862275	0.493014
Cang	Cang_2012_03_13_00548.g12107|Cang_2012_03_13_00548.g12107.t1	262.444	46.6667	0.746544	0.973118
Cang	Cang_2012_03_13_00550.g12129|Cang_2012_03_13_00550.g12129.t1	293.556	444.889	0.336	0.591333
Cang	Cang_2012_03_13_00551.g12133|Cang_2012_03_13_00551.g12133.t1	74	335.889	0.698529	0.397059
Cang	Cang_2012_03_13_00552.g12146|Cang_2012_03_13_00552.g12146.t1	94.6111	485.667	0.500796	0.286624
Cang	Cang_2012_03_13_00552.g12151|Cang_2012_03_13_00552.g12151.t1	515.25	2414	0.469945	0.95082
Cang	Cang_2012_03_13_00555.g12183|Cang_2012_03_13_00555.g12183.t2	52.8889	46.8333	0.885208	0.227786
Cang	Cang_2012_03_13_00558.g12208|Cang_2012_03_13_00558.g12208.t2	79.8571	287.556	0.580902	0.52962
Cang	Cang_2012_03_13_00560.g12238|Cang_2012_03_13_00560.g12238.t1	105.857	173.333	0.502627	0.420899
Cang	Cang_2012_03_13_00560.g12240|Cang_2012_03_13_00560.g12240.t1	116.222	47.8889	0.154472	0.582656
Cang	Cang_2012_03_13_00562.g12262|Cang_2012_03_13_00562.g12262.t1	57.5625	50.1111	0.564024	0.182927
Cang	Cang_2012_03_13_00563.g12269|Cang_2012_03_13_00563.g12269.t1	98.5556	168.556	0.211957	0.48913
Cang	Cang_2012_03_13_00565.g12292|Cang_2012_03_13_00565.g12292.t1	287.778	80.6111	0.553333	0.814444
Cang	Cang_2012_03_13_00565.g12295|Cang_2012_03_13_00565.g12295.t1	203	181.444	0.512545	0.326165
Cang	Cang_2012_03_13_00565.g12297|Cang_2012_03_13_00565.g12297.t1	487.778	470.519	0.122977	0.607335
Cang	Cang_2012_03_13_00566.g12308|Cang_2012_03_13_00566.g12308.t1	49.5	307.111	0.284141	0.676946
Cang	Cang_2012_03_13_00569.g12337|Cang_2012_03_13_00569.g12337.t1	169.438	115.833	0.366157	0.452518
Cang	Cang_2012_03_13_00569.g12338|Cang_2012_03_13_00569.g12338.t1	359.5	1026.78	0.43099	0.533854
Cang	Cang_2012_03_13_00571.g12355|Cang_2012_03_13_00571.g12355.t1	56.8889	50.2963	0.696697	0.521522
Cang	Cang_2012_03_13_00571.g12356|Cang_2012_03_13_00571.g12356.t1	46.2222	104.222	0.487751	0.751299
Cang	Cang_2012_03_13_00571.g12358|Cang_2012_03_13_00571.g12358.t1	284.207	190.148	0.490575	0.526951
Cang	Cang_2012_03_13_00571.g12361|Cang_2012_03_13_00571.g12361.t1	180.611	898.148	0.584337	0.628227
Cang	Cang_2012_03_13_00572.g12369|Cang_2012_03_13_00572.g12369.t1	310.667	544.361	0.577075	0.408762
Cang	Cang_2012_03_13_00574.g12374|Cang_2012_03_13_00574.g12374.t1	114.606	123.778	0.483361	0.360065
Cang	Cang_2012_03_13_00574.g12379|Cang_2012_03_13_00574.g12379.t1	252.062	239.889	0.52454	0.297546
Cang	Cang_2012_03_13_00575.g12384|Cang_2012_03_13_00575.g12384.t2	66	49.7778	0.395118	0.380048
Cang	Cang_2012_03_13_00575.g12391|Cang_2012_03_13_00575.g12391.t1	122.889	282.926	0.294118	0.55955
Cang	Cang_2012_03_13_00575.g12393|Cang_2012_03_13_00575.g12393.t1	61.6667	239.852	0.493528	0.373966
Cang	Cang_2012_03_13_00577.g12408|Cang_2012_03_13_00577.g12408.t1	56.8889	87	0.465875	0.315529
Cang	Cang_2012_03_13_00577.g12411|Cang_2012_03_13_00577.g12411.t1	580.5	334	0.372937	0.668317
Cang	Cang_2012_03_13_00579.g12428|Cang_2012_03_13_00579.g12428.t1	49.625	1020	0.617857	0.625
Cang	Cang_2012_03_13_00580.g12441|Cang_2012_03_13_00580.g12441.t2	44.4444	50.6111	0.83442	0.719035
Cang	Cang_2012_03_13_00580.g12444|Cang_2012_03_13_00580.g12444.t1	302.333	106.167	0.575949	0.637131
Cang	Cang_2012_03_13_00582.g12464|Cang_2012_03_13_00582.g12464.t3	349.333	476.444	0.781337	0.742804
Cang	Cang_2012_03_13_00583.g12472|Cang_2012_03_13_00583.g12472.t1	1521	466.444	0.374564	0.0305846
Cang	Cang_2012_03_13_00584.g12485|Cang_2012_03_13_00584.g12485.t1	97.6667	124.333	0.223958	0.592014
Cang	Cang_2012_03_13_00585.g12497|Cang_2012_03_13_00585.g12497.t2	87.037	90.7778	0.333333	0.647667
Cang	Cang_2012_03_13_00585.g12498|Cang_2012_03_13_00585.g12498.t3	174.139	128.704	0.852667	0.360053
Cang	Cang_2012_03_13_00586.g12510|Cang_2012_03_13_00586.g12510.t1	152.889	583.778	0.797414	0.083908
Cang	Cang_2012_03_13_00586.g12511|Cang_2012_03_13_00586.g12511.t1	181	168.056	0.0810127	0.240506
Cang	Cang_2012_03_13_00590.g12554|Cang_2012_03_13_00590.g12554.t1	58.6032	68.9444	0.40379	0.640428
Cang	Cang_2012_03_13_00590.g12558|Cang_2012_03_13_00590.g12558.t1	49.1111	434.222	0.613487	0.1875
Cang	Cang_2012_03_13_00591.g12569|Cang_2012_03_13_00591.g12569.t1	85	465.444	0.518519	0.722343
Cang	Cang_2012_03_13_00598.g12635|Cang_2012_03_13_00598.g12635.t1	87.4444	48.3333	0.473404	0.735816
Cang	Cang_2012_03_13_00599.g12648|Cang_2012_03_13_00599.g12648.t1	72.9397	162.397	0.340531	0.57487
Cang	Cang_2012_03_13_00600.g12656|Cang_2012_03_13_00600.g12656.t1	131.889	1330.56	0.250836	0.433668
Cang	Cang_2012_03_13_00601.g12658|Cang_2012_03_13_00601.g12658.t1	110.875	69.3333	0.767373	0.120141
Cang	Cang_2012_03_13_00601.g12660|Cang_2012_03_13_00601.g12660.t1	49.2222	159.667	0.630282	0.561033
Cang	Cang_2012_03_13_00601.g12663|Cang_2012_03_13_00601.g12663.t1	59.8333	57.8148	0.751356	0.501306
Cang	Cang_2012_03_13_00602.g12671|Cang_2012_03_13_00602.g12671.t1	117.111	206.333	0.795181	0.232932
Cang	Cang_2012_03_13_00602.g12674|Cang_2012_03_13_00602.g12674.t1	207.31	115.889	0.553947	0.967105
Cang	Cang_2012_03_13_00603.g12680|Cang_2012_03_13_00603.g12680.t1	248.778	56.4444	0.803987	0.657807
Cang	Cang_2012_03_13_00604.g12691|Cang_2012_03_13_00604.g12691.t1	69.3704	52.4444	0.725895	0.391185
Cang	Cang_2012_03_13_00604.g12695|Cang_2012_03_13_00604.g12695.t1	116.667	246.667	0.387795	0.585958
Cang	Cang_2012_03_13_00606.g12708|Cang_2012_03_13_00606.g12708.t1	115.667	1208.22	0.189802	0.305005
Cang	Cang_2012_03_13_00607.g12715|Cang_2012_03_13_00607.g12715.t1	49.5	195.111	0.67377	0.410565
Cang	Cang_2012_03_13_00609.g12747|Cang_2012_03_13_00609.g12747.t1	51	557.222	0.485861	0.111397
Cang	Cang_2012_03_13_00609.g12752|Cang_2012_03_13_00609.g12752.t1	386	458.611	0.624561	0.82807
Cang	Cang_2012_03_13_00611.g12763|Cang_2012_03_13_00611.g12763.t1	89.0265	139.067	0.319873	0.327316
Cang	Cang_2012_03_13_00613.g12775|Cang_2012_03_13_00613.g12775.t1	606.843	429.148	0.435652	0.134565
Cang	Cang_2012_03_13_00614.g12786|Cang_2012_03_13_00614.g12786.t1	124	592.333	0.617172	0.184848
Cang	Cang_2012_03_13_00615.g12796|Cang_2012_03_13_00615.g12796.t1	48.9312	106.25	0.308963	0.265696
Cang	Cang_2012_03_13_00616.g12809|Cang_2012_03_13_00616.g12809.t1	276.586	96.2222	0.552057	0.842331
Cang	Cang_2012_03_13_00617.g12823|Cang_2012_03_13_00617.g12823.t1	457	121.444	0.283105	0.178082
Cang	Cang_2012_03_13_00617.g12824|Cang_2012_03_13_00617.g12824.t2	54.6667	194.778	0.739938	0.80805
Cang	Cang_2012_03_13_00618.g12829|Cang_2012_03_13_00618.g12829.t1	322.833	174.444	0.321045	0.0875576
Cang	Cang_2012_03_13_00618.g12840|Cang_2012_03_13_00618.g12840.t1	385.667	192.944	0.370457	0.490035
Cang	Cang_2012_03_13_00619.g12849|Cang_2012_03_13_00619.g12849.t2	231.625	256.833	0.862583	0.75745
Cang	Cang_2012_03_13_00619.g12852|Cang_2012_03_13_00619.g12852.t1	109	130.056	0.246032	0.652116
Cang	Cang_2012_03_13_00619.g12860|Cang_2012_03_13_00619.g12860.t1	81.5185	136.667	0.623392	0.981287
Cang	Cang_2012_03_13_00619.g12861|Cang_2012_03_13_00619.g12861.t2	138.333	64.6667	0.661745	0.634899
Cang	Cang_2012_03_13_00621.g12885|Cang_2012_03_13_00621.g12885.t2	72.6157	148.619	0.447826	0.449275
Cang	Cang_2012_03_13_00623.g12896|Cang_2012_03_13_00623.g12896.t1	306.444	49.1111	0.571078	0.393791
Cang	Cang_2012_03_13_00624.g12913|Cang_2012_03_13_00624.g12913.t1	74	268.333	0.508197	0.215457
Cang	Cang_2012_03_13_00624.g12914|Cang_2012_03_13_00624.g12914.t1	116.812	63.037	0.753565	0.818677
Cang	Cang_2012_03_13_00625.g12925|Cang_2012_03_13_00625.g12925.t1	119.481	481.296	0.464938	0.349984
Cang	Cang_2012_03_13_00625.g12928|Cang_2012_03_13_00625.g12928.t1	557.556	68	0.0704225	0.124413
Cang	Cang_2012_03_13_00628.g12947|Cang_2012_03_13_00628.g12947.t2	184.63	1120.37	0.597756	0.387286
Cang	Cang_2012_03_13_00629.g12953|Cang_2012_03_13_00629.g12953.t1	452.778	501.222	0.458861	0.379747
Cang	Cang_2012_03_13_00629.g12960|Cang_2012_03_13_00629.g12960.t1	192.55	305.556	0.454376	0.719274
Cang	Cang_2012_03_13_00634.g13001|Cang_2012_03_13_00634.g13001.t1	315.571	51.7222	0.679245	0.475192
Cang	Cang_2012_03_13_00634.g13004|Cang_2012_03_13_00634.g13004.t1	121	58.5	0.143229	0.649306
Cang	Cang_2012_03_13_00635.g13012|Cang_2012_03_13_00635.g13012.t2	413.361	813.481	0.470275	0.906537
Cang	Cang_2012_03_13_00638.g13032|Cang_2012_03_13_00638.g13032.t2	362.571	547.389	0.651064	0.30922
Cang	Cang_2012_03_13_00641.g13057|Cang_2012_03_13_00641.g13057.t1	48.4444	222.056	0.702381	0.67328
Cang	Cang_2012_03_13_00645.g13093|Cang_2012_03_13_00645.g13093.t1	421	496.667	0.95969	0.133333
Cang	Cang_2012_03_13_00646.g13108|Cang_2012_03_13_00646.g13108.t1	68.9405	99.5556	0.274957	0.508319
Cang	Cang_2012_03_13_00647.g13113|Cang_2012_03_13_00647.g13113.t1	305.333	229.333	0.811989	0.363003
Cang	Cang_2012_03_13_00647.g13118|Cang_2012_03_13_00647.g13118.t1	205.333	108.111	0.92779	0.979577
Cang	Cang_2012_03_13_00648.g13137|Cang_2012_03_13_00648.g13137.t1	218.278	53.5556	0.59636	0.303355
Cang	Cang_2012_03_13_00650.g13156|Cang_2012_03_13_00650.g13156.t1	463.267	202.025	0.25705	0.214568
Cang	Cang_2012_03_13_00650.g13159|Cang_2012_03_13_00650.g13159.t1	57.5714	218.639	0.417823	0.491907
Cang	Cang_2012_03_13_00651.g13161|Cang_2012_03_13_00651.g13161.t1	139.778	72.5	0.40708	0.588496
Cang	Cang_2012_03_13_00653.g13184|Cang_2012_03_13_00653.g13184.t2	46.7778	130.111	0.262739	0.167905
Cang	Cang_2012_03_13_00653.g13190|Cang_2012_03_13_00653.g13190.t1	77.7593	98.1944	0.559783	0.486564
Cang	Cang_2012_03_13_00653.g13192|Cang_2012_03_13_00653.g13192.t1	378.889	141	0.927039	0.842632
Cang	Cang_2012_03_13_00653.g13193|Cang_2012_03_13_00653.g13193.t1	336.5	129.167	0.490031	0.742843
Cang	Cang_2012_03_13_00654.g13195|Cang_2012_03_13_00654.g13195.t1	52.1111	76.2222	0.397119	0.899177
Cang	Cang_2012_03_13_00655.g13205|Cang_2012_03_13_00655.g13205.t1	174.167	199.889	0.54059	0.168512
Cang	Cang_2012_03_13_00657.g13214|Cang_2012_03_13_00657.g13214.t1	52.2222	71.5556	0.422785	0.562025
Cang	Cang_2012_03_13_00658.g13223|Cang_2012_03_13_00658.g13223.t1	56	112.333	0.5	0.726415
Cang	Cang_2012_03_13_00659.g13231|Cang_2012_03_13_00659.g13231.t1	346.889	435.222	0.568871	0.666667
Cang	Cang_2012_03_13_00660.g13236|Cang_2012_03_13_00660.g13236.t1	56.8889	48.8889	0.674138	0.862069
Cang	Cang_2012_03_13_00663.g13267|Cang_2012_03_13_00663.g13267.t1	258.995	108.333	0.402089	0.858138
Cang	Cang_2012_03_13_00664.g13273|Cang_2012_03_13_00664.g13273.t2	46.1222	266.756	0.315705	0.572703
Cang	Cang_2012_03_13_00664.g13274|Cang_2012_03_13_00664.g13274.t1	182.389	251.309	0.18018	0.501835
Cang	Cang_2012_03_13_00664.g13275|Cang_2012_03_13_00664.g13275.t1	46	92.6667	0.366288	0.60796
Cang	Cang_2012_03_13_00665.g13280|Cang_2012_03_13_00665.g13280.t1	44.8889	117.111	0.619377	0.423875
Cang	Cang_2012_03_13_00669.g13315|Cang_2012_03_13_00669.g13315.t1	47.8	653.444	0.42381	0.497619
Cang	Cang_2012_03_13_00671.g13331|Cang_2012_03_13_00671.g13331.t1	351.056	328.278	0.641984	0.32654
Cang	Cang_2012_03_13_00673.g13342|Cang_2012_03_13_00673.g13342.t1	103.444	127.806	0.524024	0.513764
Cang	Cang_2012_03_13_00673.g13343|Cang_2012_03_13_00673.g13343.t1	65.6111	60.8889	0.413344	0.540559
Cang	Cang_2012_03_13_00676.g13364|Cang_2012_03_13_00676.g13364.t1	335	367	0.50764	0.344275
Cang	Cang_2012_03_13_00676.g13365|Cang_2012_03_13_00676.g13365.t2	233.778	528.722	0.781473	0.512074
Cang	Cang_2012_03_13_00676.g13369|Cang_2012_03_13_00676.g13369.t2	708	337	0.305785	0.428375
Cang	Cang_2012_03_13_00676.g13370|Cang_2012_03_13_00676.g13370.t1	139.868	567.667	0.66916	0.266002
Cang	Cang_2012_03_13_00679.g13382|Cang_2012_03_13_00679.g13382.t1	63.4286	385.222	0.643032	0.442543
Cang	Cang_2012_03_13_00680.g13385|Cang_2012_03_13_00680.g13385.t1	186.632	223.611	0.321865	0.678899
Cang	Cang_2012_03_13_00680.g13388|Cang_2012_03_13_00680.g13388.t1	120.444	235.028	0.364458	0.613956
Cang	Cang_2012_03_13_00681.g13395|Cang_2012_03_13_00681.g13395.t1	73.4444	227.444	0.397311	0.870416
Cang	Cang_2012_03_13_00682.g13399|Cang_2012_03_13_00682.g13399.t1	244.111	186.111	0.776786	0.467262
Cang	Cang_2012_03_13_00682.g13401|Cang_2012_03_13_00682.g13401.t1	69.4444	214.556	0.223982	0.518854
Cang	Cang_2012_03_13_00682.g13405|Cang_2012_03_13_00682.g13405.t1	52	149.889	0.544872	0.301282
Cang	Cang_2012_03_13_00683.g13410|Cang_2012_03_13_00683.g13410.t1	118.444	207.444	0.136095	0.661736
Cang	Cang_2012_03_13_00686.g13433|Cang_2012_03_13_00686.g13433.t1	264.159	430.111	0.579254	0.661487
Cang	Cang_2012_03_13_00687.g13436|Cang_2012_03_13_00687.g13436.t1	450.556	141.778	0.696751	0.592058
Cang	Cang_2012_03_13_00689.g13453|Cang_2012_03_13_00689.g13453.t1	403.111	686.444	0.511628	0.255814
Cang	Cang_2012_03_13_00690.g13466|Cang_2012_03_13_00690.g13466.t1	63.8565	108.333	0.767821	0.276986
Cang	Cang_2012_03_13_00690.g13468|Cang_2012_03_13_00690.g13468.t1	372	162.222	0.384906	0.677149
Cang	Cang_2012_03_13_00693.g13488|Cang_2012_03_13_00693.g13488.t1	122.278	154.278	0.6835	0.632833
Cang	Cang_2012_03_13_00696.g13509|Cang_2012_03_13_00696.g13509.t1	362.111	48	0.418269	0.625
Cang	Cang_2012_03_13_00703.g13555|Cang_2012_03_13_00703.g13555.t1	63	437.778	0.328	0.592
Cang	Cang_2012_03_13_00706.g13571|Cang_2012_03_13_00706.g13571.t1	814.556	396.444	0.784656	0.419355
Cang	Cang_2012_03_13_00706.g13574|Cang_2012_03_13_00706.g13574.t1	512.241	279.667	0.525343	0.891473
Cang	Cang_2012_03_13_00708.g13588|Cang_2012_03_13_00708.g13588.t1	81.7778	197	0.38326	0.599119
Cang	Cang_2012_03_13_00708.g13589|Cang_2012_03_13_00708.g13589.t1	74.0625	49.4444	0.570776	0.974125
Cang	Cang_2012_03_13_00708.g13592|Cang_2012_03_13_00708.g13592.t2	91.6111	201.056	0.569185	0.28721
Cang	Cang_2012_03_13_00710.g13601|Cang_2012_03_13_00710.g13601.t1	47	68.4444	0.519713	0.262843
Cang	Cang_2012_03_13_00716.g13651|Cang_2012_03_13_00716.g13651.t1	48.9444	512.528	0.763468	0.420034
Cang	Cang_2012_03_13_00717.g13654|Cang_2012_03_13_00717.g13654.t1	423.5	651.556	0.542958	0.646098
Cang	Cang_2012_03_13_00721.g13671|Cang_2012_03_13_00721.g13671.t1	76.5556	240.978	0.546201	0.504449
Cang	Cang_2012_03_13_00726.g13726|Cang_2012_03_13_00726.g13726.t1	46.625	62.5	0.691558	0.093254
Cang	Cang_2012_03_13_00730.g13755|Cang_2012_03_13_00730.g13755.t1	45.75	89.3333	0.761639	0.749845
Cang	Cang_2012_03_13_00732.g13763|Cang_2012_03_13_00732.g13763.t1	74.1111	248.222	0.828571	0.679592
Cang	Cang_2012_03_13_00734.g13772|Cang_2012_03_13_00734.g13772.t1	101.222	91.8611	0.835962	0.538644
Cang	Cang_2012_03_13_00734.g13774|Cang_2012_03_13_00734.g13774.t1	284.463	78.6667	0.487582	0.191721
Cang	Cang_2012_03_13_00739.g13802|Cang_2012_03_13_00739.g13802.t1	156.675	210.444	0.245556	0.125556
Cang	Cang_2012_03_13_00739.g13806|Cang_2012_03_13_00739.g13806.t1	287.222	296.556	0.683258	0.831825
Cang	Cang_2012_03_13_00741.g13817|Cang_2012_03_13_00741.g13817.t1	419.333	800.926	0.0474684	0.453586
Cang	Cang_2012_03_13_00743.g13821|Cang_2012_03_13_00743.g13821.t1	36.4	685.333	0.265372	0.244337
Cang	Cang_2012_03_13_00745.g13826|Cang_2012_03_13_00745.g13826.t2	110.167	221.111	0.45587	0.193659
Cang	Cang_2012_03_13_00753.g13887|Cang_2012_03_13_00753.g13887.t2	719.494	728.185	0.486719	0.22746
Cang	Cang_2012_03_13_00754.g13899|Cang_2012_03_13_00754.g13899.t1	59.4444	257.444	0.19797	0.072335
Cang	Cang_2012_03_13_00755.g13904|Cang_2012_03_13_00755.g13904.t2	436.333	259.778	0.738739	0.535015
Cang	Cang_2012_03_13_00755.g13906|Cang_2012_03_13_00755.g13906.t1	50.2963	48.2222	0.277884	0.915233
Cang	Cang_2012_03_13_00756.g13919|Cang_2012_03_13_00756.g13919.t2	572.833	732.889	0.467181	0.0810811
Cang	Cang_2012_03_13_00760.g13941|Cang_2012_03_13_00760.g13941.t1	117.111	44.4444	0.551613	0.905376
Cang	Cang_2012_03_13_00760.g13946|Cang_2012_03_13_00760.g13946.t1	113.222	741.778	0.426724	0.500718
Cang	Cang_2012_03_13_00761.g13949|Cang_2012_03_13_00761.g13949.t1	147.125	188.056	0.632911	0.525316
Cang	Cang_2012_03_13_00762.g13961|Cang_2012_03_13_00762.g13961.t1	87.3611	119.778	0.846847	0.702703
Cang	Cang_2012_03_13_00763.g13971|Cang_2012_03_13_00763.g13971.t1	46.5	215.444	0.547945	0.674277
Cang	Cang_2012_03_13_00768.g14005|Cang_2012_03_13_00768.g14005.t1	1457.44	492.889	0.741935	0.892473
Cang	Cang_2012_03_13_00769.g14015|Cang_2012_03_13_00769.g14015.t1	162.444	801.833	0.325301	0.544177
Cang	Cang_2012_03_13_00770.g14021|Cang_2012_03_13_00770.g14021.t1	202	264.333	0.412869	0.501043
Cang	Cang_2012_03_13_00773.g14040|Cang_2012_03_13_00773.g14040.t1	94.881	137.444	0.726295	0.323232
Cang	Cang_2012_03_13_00776.g14064|Cang_2012_03_13_00776.g14064.t1	334	71.2222	0.234234	0.743243
Cang	Cang_2012_03_13_00778.g14078|Cang_2012_03_13_00778.g14078.t2	51.625	445.556	0.218509	0.115681
Cang	Cang_2012_03_13_00783.g14112|Cang_2012_03_13_00783.g14112.t1	60.85	150.356	0.441252	0.622854
Cang	Cang_2012_03_13_00783.g14113|Cang_2012_03_13_00783.g14113.t1	87.4444	69.6111	0.445	0.634167
Cang	Cang_2012_03_13_00783.g14114|Cang_2012_03_13_00783.g14114.t1	733	383.722	0.353503	0.613057
Cang	Cang_2012_03_13_00786.g14142|Cang_2012_03_13_00786.g14142.t1	52.2222	590.926	0.127886	0.452141
Cang	Cang_2012_03_13_00789.g14158|Cang_2012_03_13_00789.g14158.t2	47.1429	49.1111	0.316609	0.35842
Cang	Cang_2012_03_13_00790.g14162|Cang_2012_03_13_00790.g14162.t1	164.278	565.667	0.386581	0.71743
Cang	Cang_2012_03_13_00795.g14182|Cang_2012_03_13_00795.g14182.t1	240.5	524.111	0.27621	0.528226
Cang	Cang_2012_03_13_00797.g14200|Cang_2012_03_13_00797.g14200.t2	337.111	578.444	0.651613	0.870968
Cang	Cang_2012_03_13_00798.g14206|Cang_2012_03_13_00798.g14206.t1	394	48.5556	0.641201	0.623465
Cang	Cang_2012_03_13_00799.g14212|Cang_2012_03_13_00799.g14212.t1	269.5	429.222	0.221698	0.908805
Cang	Cang_2012_03_13_00802.g14237|Cang_2012_03_13_00802.g14237.t1	59.5	135.111	0.495495	0.783784
Cang	Cang_2012_03_13_00806.g14260|Cang_2012_03_13_00806.g14260.t1	195.667	930.222	0.316456	0.833333
Cang	Cang_2012_03_13_00806.g14261|Cang_2012_03_13_00806.g14261.t2	178.863	428.185	0.42539	0.618367
Cang	Cang_2012_03_13_00813.g14312|Cang_2012_03_13_00813.g14312.t2	220.122	121.333	0.443135	0.511096
Cang	Cang_2012_03_13_00816.g14334|Cang_2012_03_13_00816.g14334.t1	342.778	295.778	0.125618	0.554566
Cang	Cang_2012_03_13_00821.g14377|Cang_2012_03_13_00821.g14377.t2	840.333	284.611	0.570431	0.648054
Cang	Cang_2012_03_13_00822.g14381|Cang_2012_03_13_00822.g14381.t1	49.1429	177.222	0.82449	0.119728
Cang	Cang_2012_03_13_00823.g14388|Cang_2012_03_13_00823.g14388.t1	126.444	261	0.49353	0.868145
Cang	Cang_2012_03_13_00825.g14405|Cang_2012_03_13_00825.g14405.t1	137.995	290.222	0.699891	0.756452
Cang	Cang_2012_03_13_00825.g14406|Cang_2012_03_13_00825.g14406.t1	266.375	572.444	0.456401	0.163884
Cang	Cang_2012_03_13_00827.g14417|Cang_2012_03_13_00827.g14417.t1	71.3333	54.4444	0.342105	0.484211
Cang	Cang_2012_03_13_00827.g14420|Cang_2012_03_13_00827.g14420.t1	100.259	225.889	0.635965	0.571053
Cang	Cang_2012_03_13_00833.g14472|Cang_2012_03_13_00833.g14472.t2	46.3889	108.278	0.110335	0.185987
Cang	Cang_2012_03_13_00836.g14490|Cang_2012_03_13_00836.g14490.t1	475	224.667	0.497561	0.0834688
Cang	Cang_2012_03_13_00842.g14509|Cang_2012_03_13_00842.g14509.t1	185.812	212.389	0.448549	0.212401
Cang	Cang_2012_03_13_00842.g14510|Cang_2012_03_13_00842.g14510.t1	54.6667	349.556	0.236264	0.0750916
Cang	Cang_2012_03_13_00846.g14528|Cang_2012_03_13_00846.g14528.t1	338.75	134.333	0.496479	0.215627
Cang	Cang_2012_03_13_00851.g14552|Cang_2012_03_13_00851.g14552.t1	89.5556	252.667	0.435402	0.545354
Cang	Cang_2012_03_13_00856.g14580|Cang_2012_03_13_00856.g14580.t1	64.6226	290.444	0.320652	0.663043
Cang	Cang_2012_03_13_00856.g14584|Cang_2012_03_13_00856.g14584.t1	199.722	44.5556	0.404362	0.865772
Cang	Cang_2012_03_13_00862.g14616|Cang_2012_03_13_00862.g14616.t1	49.5787	147.444	0.523501	0.300108
Cang	Cang_2012_03_13_00864.g14628|Cang_2012_03_13_00864.g14628.t1	265.532	377.889	0.564253	0.814525
Cang	Cang_2012_03_13_00870.g14661|Cang_2012_03_13_00870.g14661.t1	253.944	114.333	0.484568	0.450617
Cang	Cang_2012_03_13_00874.g14689|Cang_2012_03_13_00874.g14689.t1	189	415.444	0.603228	0.988314
Cang	Cang_2012_03_13_00875.g14696|Cang_2012_03_13_00875.g14696.t1	156.062	98	0.507407	0.516049
Cang	Cang_2012_03_13_00880.g14717|Cang_2012_03_13_00880.g14717.t1	45.375	48.1111	0.686957	0.589372
Cang	Cang_2012_03_13_00887.g14756|Cang_2012_03_13_00887.g14756.t1	133.5	45.8889	0.454819	0.973226
Cang	Cang_2012_03_13_00895.g14804|Cang_2012_03_13_00895.g14804.t1	48.4444	105.944	0.0227818	0.513689
Cang	Cang_2012_03_13_00895.g14806|Cang_2012_03_13_00895.g14806.t3	155.393	240.511	0.571493	0.501398
Cang	Cang_2012_03_13_00896.g14811|Cang_2012_03_13_00896.g14811.t1	632.56	540.333	0.482326	0.0372751
Cang	Cang_2012_03_13_00897.g14815|Cang_2012_03_13_00897.g14815.t1	48.4286	235.222	0.0987124	0.0543634
Cang	Cang_2012_03_13_00897.g14817|Cang_2012_03_13_00897.g14817.t1	89.5556	541.778	0.58296	0.418535
Cang	Cang_2012_03_13_00898.g14821|Cang_2012_03_13_00898.g14821.t1	51.7778	91.6667	0.88024	0.508982
Cang	Cang_2012_03_13_00902.g14848|Cang_2012_03_13_00902.g14848.t1	68.875	170.407	0.925936	0.693089
Cang	Cang_2012_03_13_00902.g14851|Cang_2012_03_13_00902.g14851.t1	138.611	51.3333	0.451662	0.527694
Cang	Cang_2012_03_13_00904.g14858|Cang_2012_03_13_00904.g14858.t1	136.083	171.111	0.42459	0.0928962
Cang	Cang_2012_03_13_00906.g14866|Cang_2012_03_13_00906.g14866.t1	341.111	185.5	0.347432	0.531722
Cang	Cang_2012_03_13_00907.g14870|Cang_2012_03_13_00907.g14870.t1	51.7778	51	0.771605	0.117284
Cang	Cang_2012_03_13_00907.g14872|Cang_2012_03_13_00907.g14872.t1	129.333	124.511	0.417364	0.506695
Cang	Cang_2012_03_13_00907.g14874|Cang_2012_03_13_00907.g14874.t1	217.778	82.8333	0.654341	0.393891
Cang	Cang_2012_03_13_00908.g14880|Cang_2012_03_13_00908.g14880.t1	296	357.333	0.781421	0.509107
Cang	Cang_2012_03_13_00915.g14908|Cang_2012_03_13_00915.g14908.t1	46.5556	133.778	0.336709	0.254571
Cang	Cang_2012_03_13_00915.g14909|Cang_2012_03_13_00915.g14909.t2	46.8571	52.3704	0.943205	0.323304
Cang	Cang_2012_03_13_00917.g14918|Cang_2012_03_13_00917.g14918.t1	117	69	0.416667	0.0432099
Cang	Cang_2012_03_13_00921.g14940|Cang_2012_03_13_00921.g14940.t2	67.5833	48.4444	0.591335	0.210773
Cang	Cang_2012_03_13_00921.g14943|Cang_2012_03_13_00921.g14943.t1	88.377	63	0.698422	0.152913
Cang	Cang_2012_03_13_00931.g14990|Cang_2012_03_13_00931.g14990.t1	81.3889	46.6667	0.479927	0.506083
Cang	Cang_2012_03_13_00931.g14996|Cang_2012_03_13_00931.g14996.t1	75	147.444	0.59335	0.304348
Cang	Cang_2012_03_13_00931.g14998|Cang_2012_03_13_00931.g14998.t1	403.857	648.556	0.371795	0.594017
Cang	Cang_2012_03_13_00933.g15006|Cang_2012_03_13_00933.g15006.t1	143	193.37	0.184143	0.54021
Cang	Cang_2012_03_13_00935.g15011|Cang_2012_03_13_00935.g15011.t1	506.889	242.389	0.592262	0.393849
Cang	Cang_2012_03_13_00937.g15021|Cang_2012_03_13_00937.g15021.t1	205.674	393.222	0.5874	0.656906
Cang	Cang_2012_03_13_00938.g15026|Cang_2012_03_13_00938.g15026.t1	372.982	265.667	0.616257	0.780298
Cang	Cang_2012_03_13_00940.g15034|Cang_2012_03_13_00940.g15034.t2	50.2857	225.167	0.416948	0.294733
Cang	Cang_2012_03_13_00943.g15050|Cang_2012_03_13_00943.g15050.t1	77.5556	69.5556	0.416342	0.311284
Cang	Cang_2012_03_13_00945.g15060|Cang_2012_03_13_00945.g15060.t1	187.606	191.806	0.535394	0.589456
Cang	Cang_2012_03_13_00945.g15061|Cang_2012_03_13_00945.g15061.t1	304.278	769.444	0.780516	0.5759
Cang	Cang_2012_03_13_00945.g15062|Cang_2012_03_13_00945.g15062.t1	47.5185	51.1389	0.537445	0.482562
Cang	Cang_2012_03_13_00946.g15065|Cang_2012_03_13_00946.g15065.t1	145.778	248.963	0.530928	0.451317
Cang	Cang_2012_03_13_00946.g15066|Cang_2012_03_13_00946.g15066.t1	625.333	236.667	0.610526	0.873684
Cang	Cang_2012_03_13_00952.g15095|Cang_2012_03_13_00952.g15095.t1	139.786	215.444	0.192593	0.447942
Cang	Cang_2012_03_13_00955.g15106|Cang_2012_03_13_00955.g15106.t1	229.319	351.111	0.51462	0.901559
Cang	Cang_2012_03_13_00959.g15123|Cang_2012_03_13_00959.g15123.t1	207.467	63.2222	0.323383	0.905473
Cang	Cang_2012_03_13_00959.g15124|Cang_2012_03_13_00959.g15124.t1	118.708	223.667	0.47722	0.528037
Cang	Cang_2012_03_13_00960.g15127|Cang_2012_03_13_00960.g15127.t1	304.701	60.2222	0.365473	0.603926
Cang	Cang_2012_03_13_00960.g15128|Cang_2012_03_13_00960.g15128.t1	456.333	449.556	0.339367	0.496732
Cang	Cang_2012_03_13_00961.g15132|Cang_2012_03_13_00961.g15132.t3	164.111	228.833	0.358225	0.619048
Cang	Cang_2012_03_13_00962.g15135|Cang_2012_03_13_00962.g15135.t1	228.444	83.3333	0.458696	0.954348
Cang	Cang_2012_03_13_00967.g15150|Cang_2012_03_13_00967.g15150.t1	300.833	49.2222	0.327869	0.23224
Cang	Cang_2012_03_13_00972.g15167|Cang_2012_03_13_00972.g15167.t1	656	762.667	0.0383973	0.139677
Cang	Cang_2012_03_13_00973.g15176|Cang_2012_03_13_00973.g15176.t1	170.008	239.444	0.430934	0.0680934
Cang	Cang_2012_03_13_00976.g15190|Cang_2012_03_13_00976.g15190.t1	169.333	217.259	0.358193	0.888655
Cang	Cang_2012_03_13_00982.g15217|Cang_2012_03_13_00982.g15217.t1	45.7857	128.778	0.767857	0.352116
Cang	Cang_2012_03_13_00983.g15223|Cang_2012_03_13_00983.g15223.t1	116.811	47.7778	0.393416	0.104252
Cang	Cang_2012_03_13_00986.g15236|Cang_2012_03_13_00986.g15236.t1	78.2222	275.556	0.823529	0.911765
Cang	Cang_2012_03_13_00986.g15239|Cang_2012_03_13_00986.g15239.t1	67.5556	377.222	0.16185	0.851638
Cang	Cang_2012_03_13_00989.g15247|Cang_2012_03_13_00989.g15247.t1	72.6611	50.8889	0.518966	0.881992
Cang	Cang_2012_03_13_00991.g15263|Cang_2012_03_13_00991.g15263.t1	560.667	381.889	0.290179	0.736111
Cang	Cang_2012_03_13_00993.g15270|Cang_2012_03_13_00993.g15270.t1	67.5556	53.1111	0.38961	0.74026
Cang	Cang_2012_03_13_00993.g15272|Cang_2012_03_13_00993.g15272.t2	54.4444	316.352	0.88764	0.466396
Cang	Cang_2012_03_13_01002.g15311|Cang_2012_03_13_01002.g15311.t1	164.25	115.889	0.761905	0.9375
Cang	Cang_2012_03_13_01008.g15339|Cang_2012_03_13_01008.g15339.t1	190.667	192.722	0.731156	0.852178
Cang	Cang_2012_03_13_01012.g15356|Cang_2012_03_13_01012.g15356.t2	491.333	343.222	0.161793	0.100065
Cang	Cang_2012_03_13_01022.g15389|Cang_2012_03_13_01022.g15389.t1	56.5742	88.3333	0.519476	0.203745
Cang	Cang_2012_03_13_01024.g15397|Cang_2012_03_13_01024.g15397.t1	48.6667	551.778	0.879371	0.775155
Cang	Cang_2012_03_13_01035.g15445|Cang_2012_03_13_01035.g15445.t1	195	404.889	0.295322	0.0204678
Cang	Cang_2012_03_13_01040.g15465|Cang_2012_03_13_01040.g15465.t1	362.222	260.778	0.320796	0.839233
Cang	Cang_2012_03_13_01041.g15469|Cang_2012_03_13_01041.g15469.t3	48.0208	551.556	0.557692	0.810651
Cang	Cang_2012_03_13_01045.g15482|Cang_2012_03_13_01045.g15482.t1	52.8889	90.4444	0.363196	0.304278
Cang	Cang_2012_03_13_01055.g15516|Cang_2012_03_13_01055.g15516.t1	100	107.111	0.6875	0.30463
Cang	Cang_2012_03_13_01056.g15523|Cang_2012_03_13_01056.g15523.t1	102.854	88.1111	0.673648	0.453015
Cang	Cang_2012_03_13_01063.g15549|Cang_2012_03_13_01063.g15549.t1	67.2778	84.6825	0.289244	0.38995
Cang	Cang_2012_03_13_01074.g15591|Cang_2012_03_13_01074.g15591.t1	89.6667	120.333	0.470183	0.876147
Cang	Cang_2012_03_13_01076.g15604|Cang_2012_03_13_01076.g15604.t2	68.9704	166.556	0.705164	0.43662
Cang	Cang_2012_03_13_01078.g15617|Cang_2012_03_13_01078.g15617.t1	50.625	101.333	0.627953	0.368766
Cang	Cang_2012_03_13_01081.g15623|Cang_2012_03_13_01081.g15623.t1	262.857	255.556	0.632287	0.884903
Cang	Cang_2012_03_13_01085.g15639|Cang_2012_03_13_01085.g15639.t1	70.5556	47.1111	0.240602	0.706767
Cang	Cang_2012_03_13_01087.g15647|Cang_2012_03_13_01087.g15647.t1	151.556	478	0.224265	0.0919118
Cang	Cang_2012_03_13_01087.g15648|Cang_2012_03_13_01087.g15648.t1	683.222	52.4444	0.313636	0.509091
Cang	Cang_2012_03_13_01091.g15667|Cang_2012_03_13_01091.g15667.t1	233.111	275.444	0.656522	0.404348
Cang	Cang_2012_03_13_01094.g15671|Cang_2012_03_13_01094.g15671.t1	145.204	217	0.263263	0.577578
Cang	Cang_2012_03_13_01099.g15680|Cang_2012_03_13_01099.g15680.t2	86.0639	162.611	0.415948	0.917026
Cang	Cang_2012_03_13_01108.g15704|Cang_2012_03_13_01108.g15704.t2	274	152.611	0.703529	0.750588
Cang	Cang_2012_03_13_01109.g15710|Cang_2012_03_13_01109.g15710.t1	130.806	121	0.283671	0.82797
Cang	Cang_2012_03_13_01126.g15750|Cang_2012_03_13_01126.g15750.t1	131.389	54.0556	0.490632	0.487119
Cang	Cang_2012_03_13_01132.g15771|Cang_2012_03_13_01132.g15771.t1	233	127.389	0.269928	0.305254
Cang	Cang_2012_03_13_01135.g15781|Cang_2012_03_13_01135.g15781.t1	215.144	48.7778	0.404508	0.300119
Cang	Cang_2012_03_13_01135.g15783|Cang_2012_03_13_01135.g15783.t1	59.2857	49.7778	0.837004	0.885463
Cang	Cang_2012_03_13_01141.g15802|Cang_2012_03_13_01141.g15802.t1	51	156.222	0.42369	0.46773
Cang	Cang_2012_03_13_01147.g15819|Cang_2012_03_13_01147.g15819.t1	75.2222	126.444	0.436709	0.517581
Cang	Cang_2012_03_13_01149.g15820|Cang_2012_03_13_01149.g15820.t2	47.2222	113.593	0.47767	0.422654
Cang	Cang_2012_03_13_01155.g15840|Cang_2012_03_13_01155.g15840.t1	61	50.5556	0.566092	0.731801
Cang	Cang_2012_03_13_01158.g15845|Cang_2012_03_13_01158.g15845.t1	450.111	642	0.43049	0.151659
Cang	Cang_2012_03_13_01160.g15851|Cang_2012_03_13_01160.g15851.t1	95.1111	253	0.153584	0.321957
Cang	Cang_2012_03_13_01163.g15861|Cang_2012_03_13_01163.g15861.t1	470.093	375.556	0.500546	0.16612
Cang	Cang_2012_03_13_01180.g15903|Cang_2012_03_13_01180.g15903.t3	1744	643.444	0.507599	0.651469
Cang	Cang_2012_03_13_01181.g15909|Cang_2012_03_13_01181.g15909.t1	160.343	303.622	0.485935	0.652461
Cang	Cang_2012_03_13_01183.g15915|Cang_2012_03_13_01183.g15915.t1	236.385	162.667	0.418313	0.499493
Cang	Cang_2012_03_13_01184.g15921|Cang_2012_03_13_01184.g15921.t1	89.2778	293.778	0.696384	0.748961
Cang	Cang_2012_03_13_01193.g15937|Cang_2012_03_13_01193.g15937.t1	223.722	109.139	0.514012	0.551868
Cang	Cang_2012_03_13_01193.g15943|Cang_2012_03_13_01193.g15943.t2	57.1667	161.667	0.772031	0.578544
Cang	Cang_2012_03_13_01202.g15964|Cang_2012_03_13_01202.g15964.t1	96.3333	555.333	0.139535	0.841947
Cang	Cang_2012_03_13_01203.g15968|Cang_2012_03_13_01203.g15968.t1	65.1111	63.2222	0.571429	0.863711
Cang	Cang_2012_03_13_01216.g16002|Cang_2012_03_13_01216.g16002.t1	127.222	46.2222	0.219835	0.621965
Cang	Cang_2012_03_13_01229.g16033|Cang_2012_03_13_01229.g16033.t1	223.833	212.037	0.457875	0.596663
Cang	Cang_2012_03_13_01231.g16041|Cang_2012_03_13_01231.g16041.t1	332.529	177.667	0.47956	0.0935535
Cang	Cang_2012_03_13_01235.g16047|Cang_2012_03_13_01235.g16047.t1	63.5556	115.333	0.131868	0.956044
Cang	Cang_2012_03_13_01236.g16049|Cang_2012_03_13_01236.g16049.t1	261	105.167	0.843008	0.594107
Cang	Cang_2012_03_13_01242.g16062|Cang_2012_03_13_01242.g16062.t3	144.556	122.333	0.517401	0.699923
Cang	Cang_2012_03_13_01256.g16095|Cang_2012_03_13_01256.g16095.t1	72.4583	122.556	0.703125	0.707572
Cang	Cang_2012_03_13_01263.g16108|Cang_2012_03_13_01263.g16108.t1	73	103.556	0.755486	0.77534
Cang	Cang_2012_03_13_01270.g16128|Cang_2012_03_13_01270.g16128.t1	223.444	457.778	0.230126	0.912134
Cang	Cang_2012_03_13_01278.g16140|Cang_2012_03_13_01278.g16140.t1	215.648	197.444	0.626598	0.364876
Cang	Cang_2012_03_13_01287.g16169|Cang_2012_03_13_01287.g16169.t1	213	67.3889	0.856823	0.526348
Cang	Cang_2012_03_13_01306.g16212|Cang_2012_03_13_01306.g16212.t1	222.732	551.667	0.34629	0.678445
Cang	Cang_2012_03_13_01320.g16234|Cang_2012_03_13_01320.g16234.t1	52.4444	188.889	0.864444	0.272222
Cang	Cang_2012_03_13_01331.g16254|Cang_2012_03_13_01331.g16254.t1	158	171.444	0.798913	0.443841
Cang	Cang_2012_03_13_01355.g16294|Cang_2012_03_13_01355.g16294.t1	207.241	371.611	0.304545	0.373106
Cang	Cang_2012_03_13_01363.g16310|Cang_2012_03_13_01363.g16310.t1	51.2778	129.511	0.582203	0.590508
Cang	Cang_2012_03_13_01363.g16311|Cang_2012_03_13_01363.g16311.t1	445.857	206.833	0.649832	0.499439
Cang	Cang_2012_03_13_01372.g16322|Cang_2012_03_13_01372.g16322.t1	333.889	119.222	0.50774	0.263158
Cang	Cang_2012_03_13_01400.g16365|Cang_2012_03_13_01400.g16365.t3	102.242	151.111	0.414268	0.104297
Cang	Cang_2012_03_13_01430.g16407|Cang_2012_03_13_01430.g16407.t1	64.7778	54.2222	0.721519	0.324895
Cang	Cang_2012_03_13_01446.g16425|Cang_2012_03_13_01446.g16425.t1	190.689	357.222	0.580762	0.482222
Cang	Cang_2012_03_13_01462.g16440|Cang_2012_03_13_01462.g16440.t2	674.667	131.444	0.666667	0.790123
Cang	Cang_2012_03_13_01535.g16506|Cang_2012_03_13_01535.g16506.t1	167.556	131.444	0.695473	0.492455
Cang	Cang_2012_03_13_01623.g16592|Cang_2012_03_13_01623.g16592.t1	179.75	295.333	0.474409	0.738845
Cang	Cang_2012_03_13_01676.g16647|Cang_2012_03_13_01676.g16647.t1	54	245.222	0.066838	0.17589
Cang	Cang_2012_03_13_01755.g16713|Cang_2012_03_13_01755.g16713.t2	301	97.3704	0.817043	0.504038
Cang	Cang_2012_03_13_01877.g16790|Cang_2012_03_13_01877.g16790.t1	127.354	558.667	0.259375	0.689133
Cang	Cang_2012_03_13_02005.g16867|Cang_2012_03_13_02005.g16867.t1	979.5	357.778	0.23665	0.679643
Cang	Cang_2012_03_13_02067.g16908|Cang_2012_03_13_02067.g16908.t1	144.5	853.222	0.773585	0.402516
Cang	Cang_2012_03_13_02849.g17565|Cang_2012_03_13_02849.g17565.t1	73.9127	341.778	0.458333	0.534946
Cang	Cang_2012_03_13_03062.g17760|Cang_2012_03_13_03062.g17760.t1	63.625	110	0.77451	0.316993
Cang	Cang_2012_03_13_03926.g18483|Cang_2012_03_13_03926.g18483.t1	47.375	46.4444	0.595607	0.385147
Cang	Cang_2012_03_13_03944.g18496|Cang_2012_03_13_03944.g18496.t1	129.111	144.667	0.100346	0.84375
Cang	Cang_2012_03_13_04037.g18561|Cang_2012_03_13_04037.g18561.t1	126.5	129	0.571895	0.858388
Cang	Cang_2012_03_13_04558.g18944|Cang_2012_03_13_04558.g18944.t1	49.25	223.111	0.395349	0.757106
Cang	Cang_2012_03_13_04756.g19097|Cang_2012_03_13_04756.g19097.t1	46.1111	82.1111	0.762712	0.362712
Cang	Cang_2012_03_13_05670.g19760|Cang_2012_03_13_05670.g19760.t1	172.704	70.8889	0.370224	0.720685
Cang	Cang_2012_03_13_05703.g19786|Cang_2012_03_13_05703.g19786.t1	55.3333	571.222	0.32549	0.813648
Cang	Cang_2012_03_13_07044.g20652|Cang_2012_03_13_07044.g20652.t1	48.4444	101.833	0.671329	0.276995
Cang	Cang_2012_03_13_07548.g20971|Cang_2012_03_13_07548.g20971.t1	74	121.222	0.521531	0.147436
Cang	Cang_2012_03_13_08361.g21460|Cang_2012_03_13_08361.g21460.t1	58	71.6667	0.188571	0.805714
Cang	Cang_2012_03_13_11903.g23470|Cang_2012_03_13_11903.g23470.t2	115.625	49.7778	0.840426	0.272401
Cbre	WBGene00138818|CBN00093	46	44	0.658163	0.57398
Cbre	WBGene00138877|CBN00152	51	167	0.111612	0.121195
Cbre	WBGene00139117|CBN00392	45	122	0.342246	0.561497
Cbre	WBGene00139152|CBN00427	319	46	0.785441	0.187739
Cbre	WBGene00139250|CBN00525	39	602.333	0.0989691	0.328293
Cbre	WBGene00139368|CBN00643	45.5	44.5	0.693114	0.483533
Cbre	WBGene00139420|CBN00695	45	43	0.488402	0.0657216
Cbre	WBGene00139428|CBN00703	45	598	0.966989	0.913341
Cbre	WBGene00139454|CBN00729	46	46.5	0.835503	0.597633
Cbre	WBGene00139622|CBN00897	49	46	0.483073	0.179253
Cbre	WBGene00139826|CBN01101	46	45	0.58961	0.354978
Cbre	WBGene00140190|CBN01465	875	335	0.415179	0.606399
Cbre	WBGene00140311|CBN01586	48	482	0.291105	0.356095
Cbre	WBGene00140462|CBN01737	707	613.5	0.319204	0.172145
Cbre	WBGene00140541|CBN01816	93.5	423	0.484581	0.18649
Cbre	WBGene00140549|CBN01824	43	86	0.697588	0.779839
Cbre	WBGene00140627|CBN01902	42	44.4	0.445235	0.627975
Cbre	WBGene00140782|CBN02057	43	47	0.376448	0.314982
Cbre	WBGene00140983|CBN02258	43	43.5	0.829032	0.393548
Cbre	WBGene00141004|CBN02279	45	47	0.789694	0.477252
Cbre	WBGene00141093|CBN02368	46	44	0.437861	0.510116
Cbre	WBGene00141095|CBN02370	43	47	0.490991	0.177177
Cbre	WBGene00141105|CBN02380	85	241	0.484177	0.376878
Cbre	WBGene00141212|CBN02487	44	97	0.762168	0.471608
Cbre	WBGene00141700|CBN02975	48	357.6	0.778761	0.54469
Cbre	WBGene00141939|CBN03214	288	78.5714	0.550734	0.602064
Cbre	WBGene00141960|CBN03235	45	67.3333	0.56942	0.853349
Cbre	WBGene00142011|CBN03286	73.5	43.5	0.421498	0.412037
Cbre	WBGene00142196|CBN03471	99	60	0.627193	0.385965
Cbre	WBGene00142490|CBN03765	42	56	0.73495	0.964047
Cbre	WBGene00142512|CBN03787	45	47	0.701835	0.284404
Cbre	WBGene00142550|CBN03825	49	1319.67	0.422067	0.329831
Cbre	WBGene00142709|CBN03984	79	46	0.219512	0.33514
Cbre	WBGene00143091|CBN04366	47	43	0.469256	0.935275
Cbre	WBGene00143342|CBN04617	46	101	0.339623	0.824798
Cbre	WBGene00143482|CBN04757	43	46	0.0989399	0.23832
Cbre	WBGene00143565|CBN04840	47	71.5	0.316116	0.908747
Cbre	WBGene00143603|CBN04878	43	49	0.106178	0.321107
Cbre	WBGene00143808|CBN05083	44	44	0.720443	0.597291
Cbre	WBGene00143873|CBN05148	46	49	0.347712	0.0688453
Cbre	WBGene00143908|CBN05183	79	57	0.323024	0.537228
Cbre	WBGene00144515|CBN05790	76	46.5	0.804989	0.174477
Cbre	WBGene00144720|CBN05995	42	91.5	0.738954	0.834806
Cbre	WBGene00144832|CBN06107	115.5	48	0.595113	0.95637
Cbre	WBGene00144860|CBN06135	41	39	0.410758	0.733496
Cbre	WBGene00144880|CBN06155	42	42	0.140969	0.859031
Cbre	WBGene00144940|CBN06215	47	247	0.216152	0.711797
Cbre	WBGene00145004|CBN06279	43	43	0.756501	0.869976
Cbre	WBGene00145086|CBN06361	50	46	0.794136	0.226471
Cbre	WBGene00145099|CBN06374	49	194	0.282682	0.389013
Cbre	WBGene00145213|CBN06488	45	58.6	0.366312	0.466776
Cbre	WBGene00145216|CBN06491	45	42	0.136691	0.719424
Cbre	WBGene00145303|CBN06578	46	47	0.623158	0.0912281
Cbre	WBGene00145328|CBN06603	74	58.8	0.885922	0.369256
Cbre	WBGene00145346|CBN06621	45	48	0.324095	0.103541
Cbre	WBGene00145710|CBN06985	42	43	0.167712	0.87931
Cbre	WBGene00145905|CBN07180	38	58.1429	0.370023	0.365451
Cbre	WBGene00145922|CBN07197	42	144.333	0.542373	0.435656
Cbre	WBGene00146166|CBN07441	43	42.4	0.617696	0.261213
Cbre	WBGene00146235|CBN07510	208	43	0.261993	0.845018
Cbre	WBGene00146935|CBN08210	43	41	0.665289	0.46281
Cbre	WBGene00147017|CBN08292	46.5	47.5	0.41958	0.398213
Cbre	WBGene00147213|CBN08488	49	45	0.393939	0.736532
Cbre	WBGene00147592|CBN08867	47	159	0.102381	0.646032
Cbre	WBGene00147771|CBN09046	51	57.1667	0.33261	0.489154
Cbre	WBGene00147890|CBN09165	50	43	0.817365	0.787924
Cbre	WBGene00147979|CBN09254	45	138.5	0.371622	0.872185
Cbre	WBGene00148363|CBN09638	40	44	0.714286	0.417234
Cbre	WBGene00148536|CBN09811	43	52.5	0.205993	0.214107
Cbre	WBGene00148708|CBN09983	43	41	0.230392	0.428105
Cbre	WBGene00148780|CBN10055	46	49.5	0.645942	0.799084
Cbre	WBGene00148964|CBN10239	45	43.5	0.199616	0.757837
Cbre	WBGene00148983|CBN10258	47	44.6667	0.404365	0.592498
Cbre	WBGene00149121|CBN10396	86	246	0.104825	0.0587909
Cbre	WBGene00149173|CBN10448	49	44	0.712766	0.546395
Cbre	WBGene00149279|CBN10554	45	47	0.517179	0.555556
Cbre	WBGene00149586|CBN10861	47.75	55	0.583584	0.539464
Cbre	WBGene00149611|CBN10886	42.5	49	0.698254	0.81463
Cbre	WBGene00149989|CBN11264	54	42	0.196328	0.274482
Cbre	WBGene00149994|CBN11269	323	50	0.319481	0.747186
Cbre	WBGene00150067|CBN11342	45	58.25	0.831169	0.498377
Cbre	WBGene00150085|CBN11360	50	50	0.7506	0.63709
Cbre	WBGene00150133|CBN11408	44	67.3333	0.750918	0.440772
Cbre	WBGene00150297|CBN11572	47	46.5	0.284836	0.668033
Cbre	WBGene00150656|CBN11931	44	63.3333	0.37286	0.547312
Cbre	WBGene00150721|CBN11996	50	45	0.473428	0.0876882
Cbre	WBGene00150741|CBN12016	91	57.6667	0.30742	0.447585
Cbre	WBGene00150781|CBN12056	47	45	0.201426	0.157457
Cbre	WBGene00150847|CBN12122	223	44	0.954795	0.572603
Cbre	WBGene00151201|CBN12476	192	44.5	0.498786	0.755259
Cbre	WBGene00151362|CBN12637	49	118.8	0.218228	0.377749
Cbre	WBGene00151543|CBN12818	45	44	0.184615	0.588889
Cbre	WBGene00152027|CBN13302	436	665	0.48771	0.561449
Cbre	WBGene00152116|CBN13391	78	53.6667	0.460534	0.571646
Cbre	WBGene00152151|CBN13426	47	221.25	0.830189	0.216667
Cbre	WBGene00152633|CBN13908	40	51.3333	0.539642	0.355215
Cbre	WBGene00153145|CBN14420	47	46	0.62039	0.689805
Cbre	WBGene00153240|CBN14515	45	46	0.736457	0.0863836
Cbre	WBGene00153280|CBN14555	47	48.5	0.732689	0.845411
Cbre	WBGene00153497|CBN14772	45	245.5	0.446097	0.78005
Cbre	WBGene00153598|CBN14873	42	173	0.0256065	0.0826595
Cbre	WBGene00153839|CBN15114	54	125	0.0839779	0.178637
Cbre	WBGene00154021|CBN15296	42	53	0.496599	0.85034
Cbre	WBGene00154166|CBN15441	43	117	0.966667	0.854167
Cbre	WBGene00154220|CBN15495	42	73.4	0.185976	0.268293
Cbre	WBGene00154222|CBN15497	45	47	0.85628	0.43277
Cbre	WBGene00154234|CBN15509	46	50	0.377598	0.56351
Cbre	WBGene00154256|CBN15531	43	71.4444	0.523782	0.397071
Cbre	WBGene00154265|CBN15540	45.5	111.333	0.414053	0.594591
Cbre	WBGene00154278|CBN15553	44	298	0.655405	0.932111
Cbre	WBGene00154378|CBN15653	46	54.3333	0.476615	0.45954
Cbre	WBGene00154402|CBN15677	43	4518	0.668478	0.802536
Cbre	WBGene00154421|CBN15696	44	43.7143	0.550949	0.490747
Cbre	WBGene00154512|CBN15787	46	54.5	0.164634	0.581301
Cbre	WBGene00154828|CBN16103	46	162	0.226562	0.496094
Cbre	WBGene00155006|CBN16281	42	118.625	0.251085	0.434852
Cbre	WBGene00155675|CBN16950	88	141	0.455505	0.59628
Cbre	WBGene00155690|CBN16965	49	233.875	0.43617	0.618462
Cbre	WBGene00156214|CBN17489	46	48	0.773371	0.2644
Cbre	WBGene00156217|CBN17492	148	904.667	0.634812	0.405575
Cbre	WBGene00156354|CBN17629	163	161.25	0.430065	0.525763
Cbre	WBGene00156378|CBN17653	46	57	0.608657	0.383
Cbre	WBGene00156791|CBN18066	40	45.1429	0.454241	0.377297
Cbre	WBGene00156909|CBN18184	45	52	0.690678	0.329096
Cbre	WBGene00156946|CBN18221	44.6667	49	0.536487	0.0689402
Cbre	WBGene00157123|CBN18398	50	195.75	0.844687	0.633742
Cbre	WBGene00157260|CBN18535	49	47	0.235669	0.259554
Cbre	WBGene00157269|CBN18544	43	42	0.714286	0.574344
Cbre	WBGene00157271|CBN18546	90	173.5	0.163968	0.191296
Cbre	WBGene00157367|CBN18642	42	232	0.466887	0.3234
Cbre	WBGene00157731|CBN19006	43	80.75	0.357642	0.577756
Cbre	WBGene00157816|CBN19091	97	57	0.468883	0.119048
Cbre	WBGene00158247|CBN19522	47.5	46	0.146331	0.0523322
Cbre	WBGene00158400|CBN19675	45	42	0.292958	0.14507
Cbre	WBGene00158422|CBN19697	45	806	0.568306	0.749727
Cbre	WBGene00158424|CBN19699	45	47	0.846552	0.697701
Cbre	WBGene00158551|CBN19826	56	92	0.469325	0.893661
Cbre	WBGene00158807|CBN20082	42	146	0.740061	0.926606
Cbre	WBGene00158814|CBN20089	45	54	0.935197	0.805591
Cbre	WBGene00158889|CBN20164	50	47.5	0.465784	0.540103
Cbre	WBGene00158918|CBN20193	477.5	45	0.334364	0.0556537
Cbre	WBGene00159134|CBN20409	47	171	0.648598	0.47622
Cbre	WBGene00159229|CBN20504	47	45.8	0.356467	0.462811
Cbre	WBGene00159316|CBN20591	45	45	0.22158	0.533719
Cbre	WBGene00159475|CBN20750	514	41	0.775701	0.939252
Cbre	WBGene00159506|CBN20781	127	354	0.611717	0.587648
Cbre	WBGene00159631|CBN20906	44	541.333	0.446309	0.720731
Cbre	WBGene00159712|CBN20987	691	208	0.310019	0.047259
Cbre	WBGene00159851|CBN21126	59	87.5	0.261224	0.199546
Cbre	WBGene00160134|CBN21409	116	548	0.762148	0.0421995
Cbre	WBGene00160297|CBN21572	42	478	0.401013	0.252827
Cbre	WBGene00160306|CBN21581	44	54	0.651669	0.585389
Cbre	WBGene00160517|CBN21792	44	45.5	0.277586	0.431322
Cbre	WBGene00160875|CBN22150	46	51.5	0.141479	0.790997
Cbre	WBGene00160929|CBN22204	41	49.6667	0.490617	0.654851
Cbre	WBGene00160958|CBN22233	47	57.8571	0.883155	0.424213
Cbre	WBGene00161031|CBN22306	47	44	0.553571	0.218254
Cbre	WBGene00161100|CBN22375	45	46	0.644728	0.565708
Cbre	WBGene00161206|CBN22481	44	53.5	0.445604	0.365872
Cbre	WBGene00161254|CBN22529	45	45.5	0.190654	0.52648
Cbre	WBGene00161373|CBN22648	47	45	0.685714	0.857143
Cbre	WBGene00161399|CBN22674	45	45.5	0.587629	0.68509
Cbre	WBGene00161513|CBN22788	43	42	0.378136	0.457587
Cbre	WBGene00161806|CBN23081	47	47	0.723077	0.226325
Cbre	WBGene00161857|CBN23132	43	48	0.522321	0.116815
Cbre	WBGene00161940|CBN23215	47	92.8333	0.162679	0.662414
Cbre	WBGene00162224|CBN23499	217.5	462	0.633898	0.183051
Cbre	WBGene00162294|CBN23569	44	52	0.208054	0.816555
Cbre	WBGene00163028|CBN24303	501	286	0.171582	0.424486
Cbre	WBGene00163106|CBN24381	43	51.5	0.417722	0.512131
Cbre	WBGene00163177|CBN24452	50	336	0.20122	0.650068
Cbre	WBGene00163234|CBN24509	115	45	0.105042	0.320028
Cbre	WBGene00163393|CBN24668	46	53.5	0.61194	0.558458
Cbre	WBGene00163414|CBN24689	353	259.5	0.694981	0.430502
Cbre	WBGene00163883|CBN25158	41	43.5	0.199353	0.362787
Cbre	WBGene00163884|CBN25159	52	43	0.787053	0.28904
Cbre	WBGene00163993|CBN25268	45	99	0.559168	0.731699
Cbre	WBGene00164083|CBN25358	42	442.667	0.83559	0.743606
Cbre	WBGene00164118|CBN25393	45	237	0.336788	0.429188
Cbre	WBGene00164175|CBN25450	46	101.5	0.0836941	0.523569
Cbre	WBGene00164198|CBN25473	44	47	0.318121	0.844855
Cbre	WBGene00164253|CBN25528	46	48	0.38756	0.170654
Cbre	WBGene00164640|CBN25915	46	80.25	0.71599	0.550219
Cbre	WBGene00164697|CBN25972	44	708	0.306911	0.388211
Cbre	WBGene00164963|CBN26238	493	122.333	0.0580552	0.621513
Cbre	WBGene00185056|CBN26378	48	45.3333	0.86985	0.773408
Cbre	WBGene00190278|CBN28313	49	187.667	0.693609	0.449457
Cbre	WBGene00190475|CBN28510	47	45	0.627083	0.425
Cbre	WBGene00190490|CBN28525	47	45	0.459924	0.307888
Cbre	WBGene00190538|CBN28573	444	167	0.109863	0.133167
Cbre	WBGene00190619|CBN28654	42	47.5	0.607857	0.527682
Cbre	WBGene00190936|CBN28971	55	48	0.0731707	0.894309
Cbre	WBGene00191134|CBN29169	45	296	0.556793	0.0764662
Cbre	WBGene00191154|CBN29189	48	44	0.391076	0.415573
Cbre	WBGene00191211|CBN29246	45	49.5	0.14277	0.181679
Cbre	WBGene00191281|CBN29316	48	47	0.615385	0.109776
Cbre	WBGene00191437|CBN29472	42	213.5	0.721239	0.744469
Cbre	WBGene00191509|CBN29544	43	49	0.0530547	0.513934
Cbre	WBGene00191737|CBN29772	42.5	50.2222	0.566815	0.545987
Cbre	WBGene00191739|CBN29774	43	56.25	0.505474	0.645681
Cbre	WBGene00191853|CBN29888	50	152.667	0.676498	0.469022
Cbre	WBGene00191935|CBN29970	46	50	0.405882	0.598039
Cbre	WBGene00192025|CBN30060	42	46	0.677007	0.871046
Cbre	WBGene00192118|CBN30153	57	339	0.346386	0.103916
Cbre	WBGene00192139|CBN30174	43	104	0.784504	0.898305
Cbre	WBGene00192338|CBN30373	48	66	0.548583	0.633603
Cbre	WBGene00192384|CBN30419	43	941	0.34279	0.689257
Cbre	WBGene00192526|CBN30561	43	52	0.782552	0.69184
Cbre	WBGene00192611|CBN30646	44	202.125	0.588585	0.728597
Cbre	WBGene00192702|CBN30737	43	169	0.286094	0.624004
Cbre	WBGene00192844|CBN30879	43	53.5	0.429752	0.517218
Cbre	WBGene00192902|CBN30937	49	54	0.354788	0.603523
Cbre	WBGene00192927|CBN30962	92	42	0.181529	0.253715
Cbre	WBGene00192990|CBN31025	42	295	0.206453	0.35362
Cbre	WBGene00193270|CBN31305	47	44	0.0925373	0.477612
Cbre	WBGene00193539|CBN31574	44	47.5	0.436975	0.620798
Cbre	WBGene00193732|CBN31767	592	134.857	0.936658	0.468168
Cbre	WBGene00193890|CBN31925	44	42	0.739394	0.919192
Cbre	WBGene00193927|CBN31962	48.5	95	0.551765	0.714118
Cbre	WBGene00194053|CBN32088	46	51	0.662162	0.563063
Cbre	WBGene00194103|CBN32138	999	908	0.383243	0.720067
Cbre	WBGene00194326|CBN32361	42	46.4	0.657335	0.404873
Cbre	WBGene00194509|CBN32544	46	51	0.325503	0.355332
Cbre	WBGene00194635|CBN32670	206	47	0.373333	0.606667
Cbre	WBGene00219430|CBN32922	44	44	0.520482	0.451406
Cbri	WBGene00025355|CBG02276	47	46	0.79979	0.637317
Cbri	WBGene00034360|CBG13617	365.5	679.25	0.338454	0.251579
Cbri	WBGene00038898|CBG19728	60	45	0.501799	0.0995204
Cbri	WBGene00040741|CBG22116b	341	101	0.0846395	0.352839
Cbri	WBGene00040946|CBG22373	444	49.5	0.510569	0.853659
Cbri	WBGene00041242|CBG22753	47	240	0.378378	0.653904
Cele	WBGene00000004|F52H2.2b	131.5	413	0.151887	0.820126
Cele	WBGene00000086|C02H7.3a	45.75	64.0714	0.480142	0.513061
Cele	WBGene00000105|F48F7.1b	83.2	51.0714	0.518555	0.405924
Cele	WBGene00000108|K04F1.15	569	2001	0.462136	0.932039
Cele	WBGene00000196|W02B12.6a	46	88.6429	0.916877	0.641058
Cele	WBGene00000237|Y71F9AR.1	400	90.5714	0.332341	0.550154
Cele	WBGene00000248|C54C6.2	50	154.714	0.27191	0.131835
Cele	WBGene00000370|Y73F8A.6	236.5	2022.43	0.588136	0.942373
Cele	WBGene00000411|R06F6.1	46	46.1429	0.274151	0.872063
Cele	WBGene00000515|T27A10.3a	45.8333	114.667	0.139942	0.326855
Cele	WBGene00000539|F07B10.1a	49.5	371.571	0.214118	0.657255
Cele	WBGene00000565|Y17G7B.15a	54	59.9286	0.37364	0.0856509
Cele	WBGene00000585|C06G3.10	72.8	57.1429	0.602639	0.511975
Cele	WBGene00000678|F58F6.1	53	985.857	0.340426	0.708038
Cele	WBGene00000786|C25B8.3a	45.75	129.048	0.657895	0.417836
Cele	WBGene00000792|F11C7.4	48.8571	67.4143	0.781196	0.485123
Cele	WBGene00000888|C34D4.12a	46	49.8571	0.205882	0.598039
Cele	WBGene00000893|ZC250.1b	45.1429	75.9286	0.697105	0.64588
Cele	WBGene00000908|F11A1.3a	574	126.224	0.877984	0.444802
Cele	WBGene00000917|Y48G1A.3	1058	923	0.393316	0.506427
Cele	WBGene00000969|F56D1.5	56.4	47.1429	0.361478	0.269129
Cele	WBGene00000973|Y32H12A.3	80.1429	76.8571	0.140625	0.676042
Cele	WBGene00000984|R11D1.11	43.8	73.1429	0.571429	0.777778
Cele	WBGene00000994|F08B4.1b	998	311.929	0.880871	0.729668
Cele	WBGene00001053|K09G1.4c	54	278.714	0.0894118	0.190196
Cele	WBGene00001090|F15B10.2a	47.7143	63.8095	0.225434	0.469921
Cele	WBGene00001127|C02H7.1	68.8333	201.857	0.0783582	0.437189
Cele	WBGene00001134|D2013.5	918.5	692.714	0.456995	0.22867
Cele	WBGene00001177|B0348.4d	55.3333	285	0.350297	0.432694
Cele	WBGene00001214|F26A3.3	192.412	359.571	0.758726	0.867728
Cele	WBGene00001231|C41D11.2	151.857	392.143	0.661202	0.51184
Cele	WBGene00001405|C04F12.10	49	194.286	0.62754	0.283672
Cele	WBGene00001520|K09A9.5	365.5	226.429	0.498965	0.089717
Cele	WBGene00001558|Y57G11C.10b	393.5	257.071	0.854348	0.155072
Cele	WBGene00001593|ZC317.3	47.6	284.571	0.496907	0.74433
Cele	WBGene00001616|ZC196.7	49.5	81.7143	0.198285	0.360843
Cele	WBGene00001626|F44F4.6	248.286	125.476	0.701903	0.331454
Cele	WBGene00001635|Y45F10D.3a	444	48.7857	0.446023	0.745739
Cele	WBGene00001709|W02B3.2	189.286	71.4286	0.94774	0.875706
Cele	WBGene00001793|Y46G5A.31	356	737.286	0.729569	0.068846
Cele	WBGene00001814|W04C9.1a	191.857	485.238	0.42422	0.472363
Cele	WBGene00001824|F13D11.2a	50.2	62.1429	0.407935	0.92845
Cele	WBGene00001844|K02E10.2a	47.8	181.381	0.523288	0.425114
Cele	WBGene00001978|R13H4.4b	50.4286	84.5	0.897959	0.780881
Cele	WBGene00001979|K05C4.6b	195.5	442	0.712057	0.0836879
Cele	WBGene00001993|T21C12.2	46	436	0.923858	0.652284
Cele	WBGene00002010|C37H5.8	50	46.8571	0.782675	0.566532
Cele	WBGene00002035|F29D10.4	51.3393	47.0476	0.44505	0.561712
Cele	WBGene00002039|T10H10.1	47.2714	86.3036	0.407099	0.47342
Cele	WBGene00002076|R06A4.4c	359.5	880.857	0.376404	0.465169
Cele	WBGene00002146|C09B8.1a	47.4	58.0357	0.158537	0.329065
Cele	WBGene00002147|C41C4.4a	1059	451.857	0.373967	0.0857438
Cele	WBGene00002217|F56E3.3b	44.75	67.6071	0.230912	0.169305
Cele	WBGene00002219|K11D9.1a	50.9286	84.381	0.48262	0.428105
Cele	WBGene00002220|C15C7.2	45.5714	163.857	0.50084	0.405415
Cele	WBGene00002264|W09H1.6a	49.1429	818.429	0.617857	0.625
Cele	WBGene00002977|Y105E8A.7a	88.225	554.571	0.288313	0.119809
Cele	WBGene00003084|R160.7	48	271.5	0.73716	0.519386
Cele	WBGene00003111|Y71G12B.20a	636.25	342.286	0.259484	0.380037
Cele	WBGene00003159|F32D1.10	47	65.8571	0.890561	0.571819
Cele	WBGene00003248|F57B7.4	48.2	55.0714	0.835294	0.297386
Cele	WBGene00003254|R07E4.4	47	80.6667	0.395118	0.555556
Cele	WBGene00003530|K11G12.1a	60.8333	44.8571	0.782759	0.290805
Cele	WBGene00003553|C17G1.6a	46.6	76.7937	0.643603	0.45102
Cele	WBGene00003709|K12H6.1	55	251.429	0.593794	0.536906
Cele	WBGene00003736|ZK822.3b	46.7143	156.714	0.687126	0.558882
Cele	WBGene00003778|C15H9.1	51.1429	46.8571	0.940499	0.757837
Cele	WBGene00003802|Y56A3A.17a	46.1429	88.7857	0.746589	0.72937
Cele	WBGene00003822|F59A6.1a	50.7143	147.714	0.247498	0.379142
Cele	WBGene00003826|Y56A3A.1a	112.929	62	0.873219	0.725071
Cele	WBGene00003829|F53A2.4	590.5	345.429	0.476636	0.892004
Cele	WBGene00003831|C09H10.3	47.1429	70.2857	0.691667	0.854167
Cele	WBGene00003858|K04G7.3b	68.9167	46.8571	0.487337	0.0598905
Cele	WBGene00003930|ZK1058.2	395.5	305.536	0.393827	0.597119
Cele	WBGene00003969|F23H11.8a	240.429	288.357	0.646893	0.477166
Cele	WBGene00003989|Y18D10A.20	54	425.429	0.255639	0.684211
Cele	WBGene00003996|C34G6.4b	537.5	773.952	0.273709	0.91853
Cele	WBGene00004034|F09E5.1	54.7143	141.19	0.897993	0.827573
Cele	WBGene00004042|C14B9.4b	44.5714	48.1429	0.873846	0.109231
Cele	WBGene00004076|W09B6.1b	89.8571	133.714	0.703931	0.881654
Cele	WBGene00004087|F55A12.3	49.2857	73.7143	0.48366	0.297386
Cele	WBGene00004121|F35B3.5c	47.8571	212.446	0.19407	0.720388
Cele	WBGene00004122|F35D11.2b	599	335.429	0.619141	0.740885
Cele	WBGene00004156|W02A2.3a	46.8333	53.6429	0.419598	0.789363
Cele	WBGene00004198|F32A5.6	181	192.714	0.111782	0.303625
Cele	WBGene00004217|C32E8.8	45.8571	47.5714	0.868308	0.810849
Cele	WBGene00004220|C53C11.3	44.3333	132.232	0.314969	0.349446
Cele	WBGene00004248|W06H3.2a	202.857	162.714	0.516827	0.605769
Cele	WBGene00004254|T14G10.2f	59	83.5714	0.189235	0.11298
Cele	WBGene00004297|Y43C5A.6a	84	132.143	0.843434	0.674242
Cele	WBGene00004313|F54E4.1b	49.75	115.367	0.358322	0.37636
Cele	WBGene00004356|F46H6.1	49.2857	189.857	0.182292	0.612847
Cele	WBGene00004378|F18C12.2a	1259.83	497.095	0.472222	0.126901
Cele	WBGene00004505|F56H1.4	47.1429	49.1429	0.345708	0.149265
Cele	WBGene00004902|T13B5.1	47	255.143	0.40599	0.268626
Cele	WBGene00006414|T24F1.1	42	47.8571	0.623003	0.523429
Cele	WBGene00006432|F33C8.1a	420.786	204.071	0.638722	0.914787
Cele	WBGene00006490|F36H1.2e	49.1667	65.8571	0.480808	0.741286
Cele	WBGene00006504|R13A1.2c	51	58.1786	0.125324	0.501368
Cele	WBGene00006568|Y43C5A.5a	105.143	50.1429	0.555556	0.82716
Cele	WBGene00006589|T08B1.2c	253.857	426.19	0.513298	0.638889
Cele	WBGene00006609|W05E10.4b	45.5714	47.1429	0.688013	0.574439
Cele	WBGene00006616|Y71A12B.4	113.233	350.607	0.246234	0.251991
Cele	WBGene00006640|F39C12.3b	47.6667	443.971	0.772124	0.538938
Cele	WBGene00006700|W02A11.4	47.8571	218.714	0.370497	0.672956
Cele	WBGene00006715|F40G9.3	48	110.429	0.12	0.29
Cele	WBGene00006781|F30H5.1	1089	257	0.473493	0.586625
Cele	WBGene00006822|C46F11.1a	45.1429	184.143	0.878187	0.949008
Cele	WBGene00006958|R06C1.3a	293.643	279.786	0.753731	0.21322
Cele	WBGene00007059|F08C6.3	47.2857	145.457	0.642959	0.627975
Cele	WBGene00007130|B0272.4	47.8571	50.2857	0.878906	0.60612
Cele	WBGene00007217|C01A2.5	594.5	505.714	0.652824	0.964563
Cele	WBGene00007344|C05E7.2	77.5714	91.8571	0.43554	0.593109
Cele	WBGene00007593|C14H10.3a	46.8	46.6429	0.499377	0.307597
Cele	WBGene00007620|C16C2.3a	46.2857	48.2857	0.577373	0.494582
Cele	WBGene00007645|C17E4.6	47.4286	251.429	0.545918	0.39881
Cele	WBGene00007686|C18E9.6	45.5714	46	0.403974	0.225166
Cele	WBGene00007705|C25A1.1	50.4286	52.2143	0.145455	0.509091
Cele	WBGene00007772|C27C12.2	47	58.1786	0.619048	0.440115
Cele	WBGene00007824|C30H6.7a	890	68.5714	0.189349	0.944773
Cele	WBGene00008166|C47G2.5c	56.8571	46.2857	0.723363	0.682927
Cele	WBGene00008221|C50B6.8a	76	98.8571	0.781737	0.472903
Cele	WBGene00008239|C50H2.1b	51.6	247.214	0.157556	0.123794
Cele	WBGene00008429|D2085.4	433	439.536	0.268463	0.51023
Cele	WBGene00008532|F02E9.9b	46.1667	46.7143	0.0563003	0.2605
Cele	WBGene00008655|F10F2.3	46.1667	137.5	0.165644	0.584867
Cele	WBGene00008781|F14B4.3	77.5	376.857	0.359043	0.087766
Cele	WBGene00009126|F25H5.3e	49	1107.43	0.276805	0.380926
Cele	WBGene00009177|F26H9.5	201.167	360.048	0.339623	0.824798
Cele	WBGene00009404|F35C11.5	174.714	52.5714	0.339869	0.234205
Cele	WBGene00009441|F35G12.4c	48.2857	48.4762	0.867479	0.790194
Cele	WBGene00009448|F35H8.3	51	352	0.489362	0.130812
Cele	WBGene00009479|F36F2.6	214	51.5714	0.318182	0.596465
Cele	WBGene00009661|F43G6.9	44.5	51.4286	0.148681	0.617706
Cele	WBGene00009726|F45E6.3	47.4286	781.914	0.68913	0.413768
Cele	WBGene00009784|F46C5.9	46.7143	49.3333	0.840708	0.612832
Cele	WBGene00009793|F46F6.2b	44.5	266.786	0.574188	0.385279
Cele	WBGene00009812|F47B10.1	360	444.714	0.33945	0.376147
Cele	WBGene00009981|F53F1.3	435.4	55.2857	0.911972	0.316901
Cele	WBGene00009992|F53F4.10	48.8571	45.1429	0.491667	0.216667
Cele	WBGene00010062|F54F3.3	48	47.5714	0.534483	0.841544
Cele	WBGene00010131|F55H2.5	156.143	48	0.883895	0.229713
Cele	WBGene00010135|F55H12.4	47.8	65.2857	0.440191	0.594896
Cele	WBGene00010304|F59A2.4a	47.7143	92.5714	0.221445	0.0862471
Cele	WBGene00010339|F59F4.4	124	68	0.205323	0.784537
Cele	WBGene00010437|JC8.5a	46.8571	45.4286	0.628352	0.471264
Cele	WBGene00010621|K07A12.2	47.75	46.7143	0.629938	0.430353
Cele	WBGene00010755|K10G9.1	48	295.095	0.297909	0.533101
Cele	WBGene00010794|LLC1.3a	164	585.071	0.602823	0.0766129
Cele	WBGene00010847|M04B2.4	78	48.2857	0.545455	0.573232
Cele	WBGene00011051|R06A4.9a	433	550.429	0.62363	0.72026
Cele	WBGene00011146|R08D7.6a	500.5	445.714	0.390625	0.511919
Cele	WBGene00011175|R09E10.5	49.8	190.786	0.682893	0.465345
Cele	WBGene00011239|R11A8.5	67	47.2857	0.0574713	0.256705
Cele	WBGene00011696|T10G3.5a	416	283.214	0.772803	0.822968
Cele	WBGene00011803|T16G12.1	46.1429	47.8571	0.160233	0.22422
Cele	WBGene00011880|T21B6.3	226	124.714	0.789538	0.596783
Cele	WBGene00011906|T22A3.2b	52	91.5714	0.769912	0.433628
Cele	WBGene00012059|T26G10.1	50	119.5	0.197959	0.648639
Cele	WBGene00012234|W04A4.5	743	664.143	0.465485	0.52954
Cele	WBGene00012316|W06H3.3	276.333	295.929	0.552749	0.367756
Cele	WBGene00012386|Y6B3A.1a	85	344.714	0.487147	0.380731
Cele	WBGene00012458|Y17G7B.2d	44.6	61.9286	0.664931	0.383102
Cele	WBGene00012755|Y41C4A.8	520.857	46.1429	0.760684	0.574074
Cele	WBGene00012903|Y46G5A.12	62.2	158.143	0.764706	0.89916
Cele	WBGene00012928|Y47D3A.15	49.1429	147	0.214545	0.814545
Cele	WBGene00013164|Y53F4B.18	44	250.429	0.632463	0.375
Cele	WBGene00013217|Y54G11A.8a	75	126.714	0.584383	0.299748
Cele	WBGene00013405|Y63D3A.4	764.667	297.143	0.407713	0.35629
Cele	WBGene00013462|Y67H2A.4d	26	46.4286	0.0990654	0.494704
Cele	WBGene00013518|Y73F8A.5	1744	650.714	0.514706	0.610458
Cele	WBGene00013550|Y75B8A.14	940.75	157.929	0.201465	0.758242
Cele	WBGene00013672|Y105E8A.12a	407.476	191.714	0.482175	0.0561497
Cele	WBGene00013679|Y105E8A.21a	79.6667	99.8571	0.737968	0.187522
Cele	WBGene00013688|Y105E8B.3	284	89.7143	0.445283	0.0584906
Cele	WBGene00013690|Y105E8B.5	48.2857	257.429	0.497674	0.939535
Cele	WBGene00013718|Y106G6H.5	43.8571	46.5714	0.818925	0.786994
Cele	WBGene00013891|ZC434.3	404	53	0.0801527	0.611959
Cele	WBGene00013974|ZK455.3	197.429	71.4286	0.81573	0.667416
Cele	WBGene00014013|ZK632.4	50	45.8571	0.7506	0.63709
Cele	WBGene00014023|ZK637.3	46.5	724.143	0.288333	0.0733333
Cele	WBGene00014101|ZK849.2a	56.6667	352.619	0.589157	0.362517
Cele	WBGene00014151|ZK930.1a	73.2	54.7143	0.544649	0.654613
Cele	WBGene00014153|ZK930.3a	49.2857	574.286	0.795276	0.145669
Cele	WBGene00014202|ZK1058.1	428	359	0.287248	0.816555
Cele	WBGene00015000|AH9.4	45.8143	278.429	0.569863	0.543379
Cele	WBGene00015048|B0218.2	311	106.857	0.590035	0.954545
Cele	WBGene00015356|C02F12.7	47.4286	59.6071	0.137457	0.336913
Cele	WBGene00015510|C06A6.5	48.4286	230	0.714976	0.896135
Cele	WBGene00015580|C07H6.3	43	384.286	0.71211	0.735315
Cele	WBGene00015677|C10F3.1	47.5714	47.8571	0.789272	0.507024
Cele	WBGene00015806|C16A3.1c	383.75	452.857	0.544139	0.65316
Cele	WBGene00015813|C16A3.8	162.071	161.714	0.467316	0.586694
Cele	WBGene00015994|C18H7.4	47.5	59.1429	0.452685	0.980392
Cele	WBGene00016006|C23F12.1a	45.6	464.195	0.618023	0.628831
Cele	WBGene00016032|C24A3.1	45.25	47.4571	0.57903	0.244862
Cele	WBGene00016103|C25F6.3	47.8	187.619	0.731132	0.464465
Cele	WBGene00016106|C25F6.7a	47.4286	83.2857	0.279221	0.498377
Cele	WBGene00016124|C26B2.1	47.5714	47.8571	0.538647	0.369565
Cele	WBGene00016140|C26E6.4	45.6667	52.4286	0.733668	0.963149
Cele	WBGene00016156|C27A12.6	298	518.714	0.339431	0.634146
Cele	WBGene00016344|C33D12.6	45.25	52.1786	0.362253	0.743531
Cele	WBGene00017012|D1009.1a	46	121.036	0.253049	0.739456
Cele	WBGene00017237|F08B4.5	46	1216.71	0.911877	0.659004
Cele	WBGene00017245|F08D12.1	269.5	642.714	0.726415	0.946017
Cele	WBGene00017316|F09G2.8b	49.5714	444.571	0.0342342	0.0822823
Cele	WBGene00017338|F10D7.1	46.2	82.1071	0.633181	0.740107
Cele	WBGene00017464|F14D12.5	44.8	152.964	0.465544	0.458525
Cele	WBGene00017478|F15A8.6b	45.5714	81.4286	0.361775	0.422782
Cele	WBGene00017577|F18F11.4	656	966.429	0.0435572	0.15366
Cele	WBGene00017696|F22B7.6a	335	316	0.400335	0.187605
Cele	WBGene00017716|F22F4.1	44.7143	86.7857	0.301616	0.367445
Cele	WBGene00017763|F23H11.9a	45	46.5714	0.744939	0.615385
Cele	WBGene00017891|F28B4.2b	49.5714	55.6667	0.481271	0.181107
Cele	WBGene00017950|F31E3.2a	258	199.429	0.432127	0.539593
Cele	WBGene00018064|F35F11.1	810	811.476	0.0984556	0.430502
Cele	WBGene00018156|F37E3.1	46.8571	115.214	0.795995	0.862119
Cele	WBGene00018286|F41E6.5a	50	88.7143	0.146417	0.569574
Cele	WBGene00018418|F44E2.4	999	654.214	0.389408	0.727155
Cele	WBGene00018516|F46G11.3	47	55.8571	0.844133	0.692936
Cele	WBGene00018576|F47G3.1	38	62.4898	0.393461	0.374564
Cele	WBGene00018604|F48E3.3	59	46.8571	0.189424	0.84527
Cele	WBGene00018607|F48E3.8a	51.7	62.4127	0.887526	0.589593
Cele	WBGene00018640|F49E10.2b	48	155.952	0.680902	0.130882
Cele	WBGene00018672|F52C9.1	45.3333	72.2857	0.293043	0.15636
Cele	WBGene00018682|F52D1.1	61.1667	61.1429	0.545354	0.0921829
Cele	WBGene00018987|F56F10.4	218.286	182.357	0.370488	0.421621
Cele	WBGene00018998|F57B9.7b	45.5714	442.19	0.36631	0.270945
Cele	WBGene00019162|H06H21.3	48.5	88.7143	0.59447	0.408602
Cele	WBGene00019207|H17B01.1b	439	259.714	0.568493	0.923679
Cele	WBGene00019217|H20J04.2	843	964.143	0.0483193	0.108777
Cele	WBGene00019230|H23L24.3b	511.143	340.714	0.602401	0.44468
[truncated: 1,202 more rows]

## Sheet: TableS5
Supplementary Table S5. Data for figure 3
Type	GeneID	GeneName	FPKM (early_embryos, SRR14578903-05)
Gained	WBGene00000397	F08B4.2a	0.235155
Gained	WBGene00000816	Y55F3AM.15	7.41763
Gained	WBGene00002025	Y22D7AL.5c	53.9166
Gained	WBGene00002076	R06A4.4c	35.0762
Gained	WBGene00009305	F32A7.4	12.8117
Gained	WBGene00011029	R05D7.4	12.9942
Gained	WBGene00012811	Y43F8A.5	0.167013
Gained	WBGene00013405	Y63D3A.4	12.3443
Gained	WBGene00013558	Y75B8A.25	7.03917
Gained	WBGene00013683	Y105E8A.26a	0.623201
Gained	WBGene00022103	Y71D11A.1	0.0544833
Gained	WBGene00022425	Y104H12BR.1b	10.7078
Gained	WBGene00022493	Y119D3B.16	4.07411
Lost	WBGene00000004	F52H2.2b	1.3425
Lost	WBGene00000086	C02H7.3a	0.247444
Lost	WBGene00000105	F48F7.1b	5.27591
Lost	WBGene00000196	W02B12.6a	3.35118
Lost	WBGene00000237	Y71F9AR.1	0.97023
Lost	WBGene00000248	C54C6.2	17.7906
Lost	WBGene00000370	Y73F8A.6	5.09263
Lost	WBGene00000411	R06F6.1	216.811
Lost	WBGene00000515	T27A10.3a	2.3807
Lost	WBGene00000539	F07B10.1a	0.694308
Lost	WBGene00000565	Y17G7B.15a	1.92592
Lost	WBGene00000585	C06G3.10	12.5258
Lost	WBGene00000678	F58F6.1	1.65096
Lost	WBGene00000786	C25B8.3a	181.7
Lost	WBGene00000792	F11C7.4	0.355532
Lost	WBGene00000888	C34D4.12a	120.863
Lost	WBGene00000893	ZC250.1b	0.0841951
Lost	WBGene00000908	F11A1.3a	0.0979806
Lost	WBGene00000917	Y48G1A.3	5.6468
Lost	WBGene00000969	F56D1.5	1.15766
Lost	WBGene00000973	Y32H12A.3	11.373
Lost	WBGene00000984	R11D1.11	3.36544
Lost	WBGene00000994	F08B4.1b	5.18744
Lost	WBGene00001053	K09G1.4c	0.0631332
Lost	WBGene00001090	F15B10.2a	4.73664
Lost	WBGene00001127	C02H7.1	0.164307
Lost	WBGene00001134	D2013.5	10.0028
Lost	WBGene00001177	B0348.4d	1.12252
Lost	WBGene00001214	F26A3.3	7.828
Lost	WBGene00001231	C41D11.2	47.9961
Lost	WBGene00001405	C04F12.10	36.1727
Lost	WBGene00001520	K09A9.5	22.9631
Lost	WBGene00001558	Y57G11C.10b	273.446
Lost	WBGene00001593	ZC317.3	0.00355121
Lost	WBGene00001616	ZC196.7	0.164525
Lost	WBGene00001626	F44F4.6	0.0805146
Lost	WBGene00001635	Y45F10D.3a	14.7047
Lost	WBGene00001709	W02B3.2	0.697153
Lost	WBGene00001793	Y46G5A.31	9.92731
Lost	WBGene00001814	W04C9.1a	2.41437
Lost	WBGene00001824	F13D11.2a	2.38733
Lost	WBGene00001844	K02E10.2a	1.70134
Lost	WBGene00001978	R13H4.4b	8.03323
Lost	WBGene00001979	K05C4.6b	54.4034
Lost	WBGene00001993	T21C12.2	44.6982
Lost	WBGene00002010	C37H5.8	170.62
Lost	WBGene00002035	F29D10.4	5.52185
Lost	WBGene00002039	T10H10.1	0.24369
Lost	WBGene00002076	R06A4.4c	35.0762
Lost	WBGene00002146	C09B8.1a	1.19175
Lost	WBGene00002147	C41C4.4a	5.81464
Lost	WBGene00002217	F56E3.3b	0.582464
Lost	WBGene00002219	K11D9.1a	25.5641
Lost	WBGene00002220	C15C7.2	1.13991
Lost	WBGene00002264	W09H1.6a	69.8396
Lost	WBGene00002977	Y105E8A.7a	0.517849
Lost	WBGene00003084	R160.7	3.48348
Lost	WBGene00003111	Y71G12B.20a	4.98297
Lost	WBGene00003159	F32D1.10	322.08
Lost	WBGene00003248	F57B7.4	0.193225
Lost	WBGene00003254	R07E4.4	4.1855
Lost	WBGene00003530	K11G12.1a	1.36657
Lost	WBGene00003553	C17G1.6a	0.375771
Lost	WBGene00003709	K12H6.1	0.576728
Lost	WBGene00003736	ZK822.3b	0.205181
Lost	WBGene00003778	C15H9.1	0.376304
Lost	WBGene00003802	Y56A3A.17a	116.21
Lost	WBGene00003822	F59A6.1a	3.40789
Lost	WBGene00003826	Y56A3A.1a	11.6941
Lost	WBGene00003829	F53A2.4	130.414
Lost	WBGene00003831	C09H10.3	175.148
Lost	WBGene00003858	K04G7.3b	11.6181
Lost	WBGene00003930	ZK1058.2	21.7307
Lost	WBGene00003969	F23H11.8a	0.0934121
Lost	WBGene00003989	Y18D10A.20	244.905
Lost	WBGene00003996	C34G6.4b	0.884187
Lost	WBGene00004034	F09E5.1	19.0267
Lost	WBGene00004042	C14B9.4b	156.817
Lost	WBGene00004076	W09B6.1b	12.3278
Lost	WBGene00004087	F55A12.3	5.1628
Lost	WBGene00004121	F35B3.5c	1.06137
Lost	WBGene00004122	F35D11.2b	0.0609259
Lost	WBGene00004156	W02A2.3a	0.562955
Lost	WBGene00004198	F32A5.6	1.638
Lost	WBGene00004217	C32E8.8	59.2518
Lost	WBGene00004220	C53C11.3	0.0968957
Lost	WBGene00004248	W06H3.2a	28.2556
Lost	WBGene00004254	T14G10.2f	4.22085
Lost	WBGene00004297	Y43C5A.6a	27.097
Lost	WBGene00004313	F54E4.1b	2.66044
Lost	WBGene00004356	F46H6.1	13.8968
Lost	WBGene00004378	F18C12.2a	3.46495
Lost	WBGene00004505	F56H1.4	216.415
Lost	WBGene00004902	T13B5.1	1.63509
Lost	WBGene00006414	T24F1.1	130.733
Lost	WBGene00006432	F33C8.1a	4.77098
Lost	WBGene00006490	F36H1.2e	4.30236
Lost	WBGene00006504	R13A1.2c	6.41347
Lost	WBGene00006568	Y43C5A.5a	73.7225
Lost	WBGene00006589	T08B1.2c	0.196932
Lost	WBGene00006609	W05E10.4b	0.442388
Lost	WBGene00006616	Y71A12B.4	0.0509904
Lost	WBGene00006640	F39C12.3b	0.648658
Lost	WBGene00006700	W02A11.4	16.9691
Lost	WBGene00006715	F40G9.3	44.2777
Lost	WBGene00006781	F30H5.1	5.44212
Lost	WBGene00006822	C46F11.1a	0.107826
Lost	WBGene00006958	R06C1.3a	10.0862
Lost	WBGene00007059	F08C6.3	1.97099
Lost	WBGene00007130	B0272.4	1.50668
Lost	WBGene00007217	C01A2.5	40.2918
Lost	WBGene00007344	C05E7.2	0.162602
Lost	WBGene00007593	C14H10.3a	0.910334
Lost	WBGene00007620	C16C2.3a	1.74522
Lost	WBGene00007645	C17E4.6	11.3561
Lost	WBGene00007686	C18E9.6	67.6849
Lost	WBGene00007705	C25A1.1	49.2959
Lost	WBGene00007772	C27C12.2	4.87556
Lost	WBGene00007824	C30H6.7a	76.6541
Lost	WBGene00008166	C47G2.5c	48.9757
Lost	WBGene00008221	C50B6.8a	0.815146
Lost	WBGene00008239	C50H2.1b	0.994931
Lost	WBGene00008429	D2085.4	6.80438
Lost	WBGene00008532	F02E9.9b	72.5734
Lost	WBGene00008655	F10F2.3	0.584143
Lost	WBGene00008781	F14B4.3	10.9489
Lost	WBGene00009126	F25H5.3e	25.6014
Lost	WBGene00009177	F26H9.5	43.9021
Lost	WBGene00009404	F35C11.5	50.6021
Lost	WBGene00009441	F35G12.4c	20.0427
Lost	WBGene00009448	F35H8.3	22.2551
Lost	WBGene00009479	F36F2.6	9.31032
Lost	WBGene00009661	F43G6.9	157.413
Lost	WBGene00009726	F45E6.3	0.773717
Lost	WBGene00009784	F46C5.9	35.284
Lost	WBGene00009793	F46F6.2b	10.8961
Lost	WBGene00009812	F47B10.1	75.9658
Lost	WBGene00009981	F53F1.3	13.0354
Lost	WBGene00009992	F53F4.10	446.474
Lost	WBGene00010062	F54F3.3	0.425402
Lost	WBGene00010131	F55H2.5	10.0296
Lost	WBGene00010135	F55H12.4	47.0874
Lost	WBGene00010304	F59A2.4a	10.4039
Lost	WBGene00010339	F59F4.4	9.5449
Lost	WBGene00010437	JC8.5a	8.72681
Lost	WBGene00010621	K07A12.2	60.763
Lost	WBGene00010755	K10G9.1	2.46395
Lost	WBGene00010794	LLC1.3a	56.3885
Lost	WBGene00010847	M04B2.4	7.4828
Lost	WBGene00011051	R06A4.9a	34.8586
Lost	WBGene00011146	R08D7.6a	7.68877
Lost	WBGene00011175	R09E10.5	0.90203
Lost	WBGene00011239	R11A8.5	51.2834
Lost	WBGene00011696	T10G3.5a	4.33674
Lost	WBGene00011803	T16G12.1	1.69119
Lost	WBGene00011880	T21B6.3	0.711425
Lost	WBGene00011906	T22A3.2b	6.2216
Lost	WBGene00012059	T26G10.1	27.6162
Lost	WBGene00012234	W04A4.5	3.18554
Lost	WBGene00012316	W06H3.3	13.2923
Lost	WBGene00012386	Y6B3A.1a	1.80478
Lost	WBGene00012458	Y17G7B.2d	5.2097
Lost	WBGene00012755	Y41C4A.8	2.76988
Lost	WBGene00012903	Y46G5A.12	135.182
Lost	WBGene00012928	Y47D3A.15	37.2259
Lost	WBGene00013164	Y53F4B.18	5.07865
Lost	WBGene00013217	Y54G11A.8a	6.69361
Lost	WBGene00013405	Y63D3A.4	12.3443
Lost	WBGene00013462	Y67H2A.4d	27.7176
Lost	WBGene00013518	Y73F8A.5	0.0426632
Lost	WBGene00013550	Y75B8A.14	24.9366
Lost	WBGene00013672	Y105E8A.12a	0.200534
Lost	WBGene00013679	Y105E8A.21a	6.79818
Lost	WBGene00013688	Y105E8B.3	28.482
Lost	WBGene00013690	Y105E8B.5	10.9314
Lost	WBGene00013718	Y106G6H.5	9.43331
Lost	WBGene00013891	ZC434.3	0.809105
Lost	WBGene00013974	ZK455.3	0.00915699
Lost	WBGene00014013	ZK632.4	50.6197
Lost	WBGene00014023	ZK637.3	14.4858
Lost	WBGene00014101	ZK849.2a	0.0327194
Lost	WBGene00014151	ZK930.1a	9.20307
Lost	WBGene00014153	ZK930.3a	0.402764
Lost	WBGene00014202	ZK1058.1	24.2653
Lost	WBGene00015000	AH9.4	0.00724159
Lost	WBGene00015048	B0218.2	3.49954
Lost	WBGene00015356	C02F12.7	0.380532
Lost	WBGene00015510	C06A6.5	5.73096
Lost	WBGene00015580	C07H6.3	0.738597
Lost	WBGene00015677	C10F3.1	36.0746
Lost	WBGene00015806	C16A3.1c	11.2386
Lost	WBGene00015813	C16A3.8	14.5964
Lost	WBGene00015994	C18H7.4	8.4233
Lost	WBGene00016006	C23F12.1a	0.496462
Lost	WBGene00016032	C24A3.1	0.170134
Lost	WBGene00016103	C25F6.3	9.6495
Lost	WBGene00016106	C25F6.7a	0.29677
Lost	WBGene00016124	C26B2.1	13.556
Lost	WBGene00016140	C26E6.4	33.5079
Lost	WBGene00016156	C27A12.6	58.301
Lost	WBGene00016344	C33D12.6	0.215996
Lost	WBGene00017012	D1009.1a	1.85949
Lost	WBGene00017237	F08B4.5	8.1356
Lost	WBGene00017245	F08D12.1	8.85804
Lost	WBGene00017316	F09G2.8b	13.2734
Lost	WBGene00017338	F10D7.1	0.0594946
Lost	WBGene00017464	F14D12.5	0.253194
Lost	WBGene00017478	F15A8.6b	0.119307
Lost	WBGene00017577	F18F11.4	0.00893589
Lost	WBGene00017696	F22B7.6a	20.9171
Lost	WBGene00017716	F22F4.1	0.339837
Lost	WBGene00017763	F23H11.9a	51.0578
Lost	WBGene00017891	F28B4.2b	1.72551
Lost	WBGene00017950	F31E3.2a	0.116301
Lost	WBGene00018064	F35F11.1	15.6462
Lost	WBGene00018156	F37E3.1	17.8869
Lost	WBGene00018286	F41E6.5a	2.10334
Lost	WBGene00018418	F44E2.4	0.684421
Lost	WBGene00018516	F46G11.3	2.65576
Lost	WBGene00018576	F47G3.1	0.0813782
Lost	WBGene00018604	F48E3.3	12.0724
Lost	WBGene00018607	F48E3.8a	0.074539
Lost	WBGene00018640	F49E10.2b	0.0988527
Lost	WBGene00018672	F52C9.1	2.62973
Lost	WBGene00018682	F52D1.1	1.15316
Lost	WBGene00018987	F56F10.4	1.13416
Lost	WBGene00018998	F57B9.7b	4.1443
Lost	WBGene00019162	H06H21.3	502.301
Lost	WBGene00019207	H17B01.1b	10.276
Lost	WBGene00019217	H20J04.2	5.93118
Lost	WBGene00019230	H23L24.3b	0.0173344
Lost	WBGene00019353	K03B4.1	27.9055
Lost	WBGene00019370	K03H6.5a	0.0712271
Lost	WBGene00019477	K07C11.4	3.32447
Lost	WBGene00019544	K08F11.5	28.4685
Lost	WBGene00019617	K10C2.1	10.8429
Lost	WBGene00019663	K11H12.7	6.25013
Lost	WBGene00019827	R02E12.2a	5.34995
Lost	WBGene00019895	R05F9.12	9.77059
Lost	WBGene00019935	R07E4.1a	0.159766
Lost	WBGene00019983	R09E12.3	159.776
Lost	WBGene00020012	R11G1.6b	0.453088
Lost	WBGene00020095	R144.5	11.2671
Lost	WBGene00020096	R144.6	16.401
Lost	WBGene00020199	T03G11.6	15.5829
Lost	WBGene00020231	T05A8.5	0.0382393
Lost	WBGene00020471	T13B5.3	5.42465
Lost	WBGene00020511	T14G11.3	13.7589
Lost	WBGene00020679	T22B11.5a	34.3735
Lost	WBGene00020706	T22H9.2a	8.44888
Lost	WBGene00020756	T24A6.20	5.44352
Lost	WBGene00020788	T25B6.2	7.19201
Lost	WBGene00020915	W01B11.3	293.545
Lost	WBGene00020935	W02D3.10a	3.1956
Lost	WBGene00021063	W06E11.4	39.1869
Lost	WBGene00021320	Y34B4A.4a	0.155836
Lost	WBGene00021327	Y34D9A.1	5.90953
Lost	WBGene00021395	Y38C1AA.3a	2.40061
Lost	WBGene00021476	Y39G10AR.21a	13.0719
Lost	WBGene00021852	Y54F10AM.8	5.67797
Lost	WBGene00021910	Y55B1BM.1a	2.98967
Lost	WBGene00021921	Y55F3AM.3a	21.3368
Lost	WBGene00022019	Y61A9LA.8	10.9478
Lost	WBGene00022027	Y65B4A.3	25.438
Lost	WBGene00022029	Y65B4A.6a	15.0791
Lost	WBGene00022139	Y71G12A.3a	2.02054
Lost	WBGene00022365	Y92H12BL.4	0.832569
Lost	WBGene00022388	Y95B8A.8	5.98395
Lost	WBGene00022425	Y104H12BR.1b	10.7078
Lost	WBGene00022499	ZC8.3	0.630139
Lost	WBGene00022739	ZK430.1	14.3162
Lost	WBGene00023418	R06F6.12	34.7447
Lost	WBGene00044070	T22A3.4b	1.36693
Conserved	WBGene00000061	F48E3.7	0.00575889
Conserved	WBGene00000079	H15N14.1c	17.8443
Conserved	WBGene00000085	T14B1.2	0.06279
Conserved	WBGene00000092	F32A6.4d	0.851998
Conserved	WBGene00000143	K06H7.6	15.4516
Conserved	WBGene00000176	K02G10.7b	4.10289
Conserved	WBGene00000210	C53B7.4	101.534
Conserved	WBGene00000231	D2045.1d	22.4966
Conserved	WBGene00000233	R11G10.1a	0.0879782
Conserved	WBGene00000281	K05G3.3	8.81151
Conserved	WBGene00000376	ZC518.3d	46.1894
Conserved	WBGene00000390	R07G3.1	84.5005
Conserved	WBGene00000391	C47D2.2	0.768669
Conserved	WBGene00000393	C15B12.7b	3.13036
Conserved	WBGene00000426	Y106G6E.5b	11.5386
Conserved	WBGene00000429	C27A12.5	0.0525501
Conserved	WBGene00000438	F46C8.5	0.0287601
Conserved	WBGene00000452	C33D12.1	0.112024
Conserved	WBGene00000453	W05E10.3	1.20654
Conserved	WBGene00000458	C37E2.5b	0.124983
Conserved	WBGene00000473	F46F11.2	1542.45
Conserved	WBGene00000507	F44B9.4a	4.00211
Conserved	WBGene00000508	F44B9.3a	10.4701
Conserved	WBGene00000523	C01C10.1	1.02668
Conserved	WBGene00000524	ZK563.4a	0.740293
Conserved	WBGene00000550	F55H2.6	19.4942
Conserved	WBGene00000622	F53G12.7a	0.291397
Conserved	WBGene00000688	D2024.8	0.17773
Conserved	WBGene00000745	F38B6.5a	0.191506
Conserved	WBGene00000761	C24A11.9	4.00751
Conserved	WBGene00000779	F28H1.2	226.393
Conserved	WBGene00000793	Y41C4A.4g	0.735711
Conserved	WBGene00000895	B0412.1a	0.0598984
Conserved	WBGene00000901	W01G7.1	6.19754
Conserved	WBGene00000955	T26H10.1b	0.0805718
Conserved	WBGene00000965	C01G8.3	14.7328
Conserved	WBGene00001000	C18A11.7a	11.9991
Conserved	WBGene00001032	K02G10.8b	14.3224
Conserved	WBGene00001116	C33G3.1a	0.123575
Conserved	WBGene00001174	C08C3.1b	0.94428
Conserved	WBGene00001179	F28C1.2b	0.696698
Conserved	WBGene00001193	C23H3.1a	20.7145
Conserved	WBGene00001209	C27D11.1	69.1401
Conserved	WBGene00001235	Y41C4A.10	106.244
Conserved	WBGene00001247	Y53F4B.2	0.742211
Conserved	WBGene00001249	W09C2.1a	2.09907
Conserved	WBGene00001250	C33D3.1	2.21603
Conserved	WBGene00001251	K02B9.4b	0.690319
Conserved	WBGene00001331	F09B9.3	9.07041
Conserved	WBGene00001387	F15B9.1	38.1742
Conserved	WBGene00001411	F35D6.1a	9.43182
Conserved	WBGene00001426	F36H1.1b	87.9373
Conserved	WBGene00001441	K03C7.2a	1.21289
Conserved	WBGene00001454	K02G10.4a	0.594716
Conserved	WBGene00001458	ZK525.1	0.242625
Conserved	WBGene00001462	M79.4	0.376851
Conserved	WBGene00001492	Y38C1AB.8b	2.01037
Conserved	WBGene00001510	ZK1307.6	13.3623
Conserved	WBGene00001526	T19A5.2b	4.92778
Conserved	WBGene00001581	F57F4.3	48.5136
Conserved	WBGene00001604	Y105C5B.28a	33.3123
Conserved	WBGene00001711	T16G1.8	0.11338
Conserved	WBGene00001719	C26F1.5	7.68881
Conserved	WBGene00001725	Y65B4BR.6b	0.984834
Conserved	WBGene00001784	R07B1.4	10.5543
Conserved	WBGene00001820	F53B2.6	1.632
Conserved	WBGene00001954	ZK682.4	0.0120422
Conserved	WBGene00001986	F43D2.4a	0.0869926
Conserved	WBGene00001988	W02B8.5	0.446373
Conserved	WBGene00002029	C34F6.4	1.73148
Conserved	WBGene00002047	Y39G10AR.13b	79.9924
Conserved	WBGene00002060	R04A9.4	36.8766
Conserved	WBGene00002064	T05G5.10a	886.899
Conserved	WBGene00002081	F54G8.3	3.92756
Conserved	WBGene00002149	R03E9.4	0.0157639
Conserved	WBGene00002151	K04G11.5c	0.0324605
Conserved	WBGene00002163	C54D1.3b	0.123628
Conserved	WBGene00002241	F10C2.2	4.36089
Conserved	WBGene00002251	B0457.1a	17.2399
Conserved	WBGene00002273	W01A11.4	169.925
Conserved	WBGene00003018	T14F9.5	0.699937
Conserved	WBGene00003041	R06C7.7b	22.4937
Conserved	WBGene00003082	Y73B6BL.32	11.2537
Conserved	WBGene00003086	Y37A1B.2b	6.65714
Conserved	WBGene00003100	Y53C12B.5a	0.277873
Conserved	WBGene00003163	R03E9.1	2.55181
Conserved	WBGene00003176	F37C12.12	0.0639622
Conserved	WBGene00003196	C06C3.1c	6.10505
Conserved	WBGene00003220	R06A4.7	14.1882
Conserved	WBGene00003224	C09G4.5	24.6453
Conserved	WBGene00003370	C36E6.5	353.809
Conserved	WBGene00003374	K11D12.10c	0.766873
Conserved	WBGene00003406	Y37D8A.9b	81.5854
Conserved	WBGene00003418	H26D21.2	46.2855
Conserved	WBGene00003479	Y39H10A.3a	11.7943
Conserved	WBGene00003508	B0379.3a	18.6894
Conserved	WBGene00003533	F09E8.6	0.20374
Conserved	WBGene00003546	F42A10.8	0.785228
Conserved	WBGene00003616	C02B4.2	1.30153
Conserved	WBGene00003630	T03G6.2c	0.205286
Conserved	WBGene00003661	K11E4.5b	7.47368
Conserved	WBGene00003675	W05B5.3a	0.0807531
Conserved	WBGene00003728	C28D4.9	2.55163
Conserved	WBGene00003745	F18E9.2a	0.458966
Conserved	WBGene00003747	E03D2.2a	1.1401
Conserved	WBGene00003790	Y54E5A.4	15.4527
Conserved	WBGene00003827	C49H3.5a	20.5605
Conserved	WBGene00003912	C38D4.6b	23.1306
Conserved	WBGene00003919	Y59A8B.14a	5.28826
Conserved	WBGene00003968	T14F9.4a	0.617631
Conserved	WBGene00003970	F46C3.1	4.01727
Conserved	WBGene00004011	M6.3	0.0316042
Conserved	WBGene00004030	F07C6.1a	0.651166
Conserved	WBGene00004077	W10C8.2	5.05694
Conserved	WBGene00004108	C34E7.1b	0.211798
Conserved	WBGene00004124	F40F4.8	0.123506
Conserved	WBGene00004285	W01H2.3b	0.0125198
Conserved	WBGene00004314	Y54F10AM.10	2.74149
Conserved	WBGene00004333	W02A2.6a	11.7212
Conserved	WBGene00004334	T01E8.2	5.82938
Conserved	WBGene00004414	F13B10.2c	1567.82
Conserved	WBGene00004427	K11H12.2	1403.74
Conserved	WBGene00004429	Y48G8AL.8	1758.45
Conserved	WBGene00004432	E04A4.8	1842.06
Conserved	WBGene00004436	D1007.12	648.257
Conserved	WBGene00004437	C03D6.8	141.054
Conserved	WBGene00004444	Y106G6H.3a	1266.58
Conserved	WBGene00004446	T24B8.1b	2140.57
Conserved	WBGene00004448	C42C1.14	1486.82
Conserved	WBGene00004482	C16A3.9	941.237
Conserved	WBGene00004484	F36A2.6	1971.82
Conserved	WBGene00004488	T05F1.3	173.612
Conserved	WBGene00004502	F29G9.5	276.605
Conserved	WBGene00004699	W02B12.2	176.361
Conserved	WBGene00004740	T10H9.2	0.0678138
Conserved	WBGene00004749	F57C7.3a	11.5843
Conserved	WBGene00004776	F59C12.2a	0.232495
Conserved	WBGene00004796	ZK520.2	0.943899
Conserved	WBGene00004808	F46A9.4	481.911
Conserved	WBGene00004858	R12B2.1b	1.30221
Conserved	WBGene00004900	W03G9.1	7.162
Conserved	WBGene00004912	T08A9.3	0.221049
Conserved	WBGene00004915	W08E3.1	800.947
Conserved	WBGene00004976	K01A11.4a	1.97263
Conserved	WBGene00005063	T21H8.2	0.0175619
Conserved	WBGene00005111	T19H12.4	0.013306
Conserved	WBGene00005253	ZC404.12	0.0285936
Conserved	WBGene00005718	T22B7.5	0.726112
Conserved	WBGene00005932	F59B1.7	0.0296128
Conserved	WBGene00006055	C14A11.7	0.097189
Conserved	WBGene00006321	T22B2.4a	0.946998
Conserved	WBGene00006353	F01G12.2b	3.25207
Conserved	WBGene00006368	C54H2.1a	5.51332
Conserved	WBGene00006379	T23D8.9c	2.42883
Conserved	WBGene00006408	T14G12.3	22.2616
Conserved	WBGene00006409	C09G9.4	1.94216
Conserved	WBGene00006441	Y73F8A.19	0.0599754
Conserved	WBGene00006475	M03F4.3b	0.0254233
Conserved	WBGene00006514	F44G4.4c	85.1995
Conserved	WBGene00006527	C02F4.2b	1.53115
Conserved	WBGene00006544	ZK328.8a	0.084565
Conserved	WBGene00006563	Y47D3A.27	2.03877
Conserved	WBGene00006643	C02F12.1b	0.152265
Conserved	WBGene00006649	F08F1.8	18.5801
Conserved	WBGene00006675	T01B4.2a	0.218707
Conserved	WBGene00006679	C33D12.3	0.189111
Conserved	WBGene00006739	C41C4.6	24.5722
Conserved	WBGene00006745	B0273.4c	0.20742
Conserved	WBGene00006750	T10A3.1a	0.276434
Conserved	WBGene00006770	Y50D4C.1a	5.24531
Conserved	WBGene00006771	Y71G12B.11a	3.42964
Conserved	WBGene00006778	F58E6.10b	0.044879
Conserved	WBGene00006786	Y60A3A.1	3.26824
Conserved	WBGene00006796	T28F12.2f	2.26897
Conserved	WBGene00006824	Y105E8A.6	2.59126
Conserved	WBGene00006839	F09B9.2b	3.31098
Conserved	WBGene00006876	ZK1151.1l	1.76438
Conserved	WBGene00006881	R07B1.1	0.268747
Conserved	WBGene00006889	T06G6.9	34.5002
Conserved	WBGene00006922	F08G12.4	9.64835
Conserved	WBGene00006925	K09F5.2	476.388
Conserved	WBGene00006978	K10C3.3	0.540362
Conserved	WBGene00006999	F42G4.3c	2.69984
Conserved	WBGene00007006	C10C6.2	0.0798409
Conserved	WBGene00007012	ZK546.13	45.0803
Conserved	WBGene00007058	F13G11.1d	5.03167
Conserved	WBGene00007064	2RSSE.1b	2.71485
Conserved	WBGene00007102	B0024.13	19.391
Conserved	WBGene00007180	B0457.6	2.05346
Conserved	WBGene00007185	B0464.3	198.326
Conserved	WBGene00007282	C03E10.5	1.04951
Conserved	WBGene00007285	C04A11.1	0.0871164
Conserved	WBGene00007304	C04G2.1a	0.604803
Conserved	WBGene00007317	C05A9.2	1.328
Conserved	WBGene00007351	C05G5.5a	0.118482
Conserved	WBGene00007417	C07E3.6	10.3732
Conserved	WBGene00007548	C13C4.4	2.33104
Conserved	WBGene00007559	C14A4.8	2.98242
Conserved	WBGene00007560	C14A4.9	1.17209
Conserved	WBGene00007577	C14B1.6a	4.3211
Conserved	WBGene00007591	C14H10.1	2.26877
Conserved	WBGene00007595	C15A7.2	0.0205839
Conserved	WBGene00007651	C17G1.4a	6.27315
Conserved	WBGene00007652	C17G1.5	0.661844
Conserved	WBGene00007742	C26C6.8	0.020856
Conserved	WBGene00007751	C26G2.2a	0.260777
Conserved	WBGene00007800	C29A12.6b	0.0543522
Conserved	WBGene00007859	C32A3.2	5.27607
Conserved	WBGene00007860	C32A3.3b	3.95423
Conserved	WBGene00007918	C34C6.5a	4.32732
Conserved	WBGene00007944	C34F6.10	0.808466
Conserved	WBGene00007948	C35A5.4	0.704748
Conserved	WBGene00007951	C35A5.7	0.0732266
Conserved	WBGene00007959	C35C5.10b	1.55729
Conserved	WBGene00007974	C36B1.7	201.187
Conserved	WBGene00008001	C38C10.3	5.51757
Conserved	WBGene00008006	C38D4.5a	6.36426
Conserved	WBGene00008020	C38H2.3	0.602154
Conserved	WBGene00008031	C39E9.7	0.066137
Conserved	WBGene00008123	C47A4.2b	0.248857
Conserved	WBGene00008141	C47E8.1	2.43689
Conserved	WBGene00008199	C49C3.9	0.571183
Conserved	WBGene00008251	C51E3.5	0.0178908
Conserved	WBGene00008259	C52E4.7	2.98517
Conserved	WBGene00008266	C53A5.6b	22.3524
Conserved	WBGene00008270	C53A5.13a	0.167639
Conserved	WBGene00008304	C54D10.10	1.51956
Conserved	WBGene00008377	D1054.10	67.9403
Conserved	WBGene00008407	D2023.3a	0.0101161
Conserved	WBGene00008408	D2023.4	39.1116
Conserved	WBGene00008432	D2085.7a	0.376998
Conserved	WBGene00008446	E01G4.3b	5.45636
Conserved	WBGene00008462	E02H4.4	0.107345
Conserved	WBGene00008490	F01D4.8	0.0394686
Conserved	WBGene00008503	F01G4.4b	26.7994
Conserved	WBGene00008530	F02E9.5b	23.3517
Conserved	WBGene00008578	F08G2.7	1.62325
Conserved	WBGene00008588	F08G12.5	2.11799
Conserved	WBGene00008599	F09A5.2	0.03195
Conserved	WBGene00008604	F09B9.5	0.252177
Conserved	WBGene00008628	F09F3.6	0.0122991
Conserved	WBGene00008640	F10B5.3	0.0085399
Conserved	WBGene00008754	F13E9.5	3.90963
Conserved	WBGene00008769	F13G3.11	22.88
Conserved	WBGene00008801	F14E5.3	1.35361
Conserved	WBGene00008920	F17C11.9c	1044.67
Conserved	WBGene00008979	F20D1.9	10.7894
Conserved	WBGene00009004	F21C3.5	283.429
Conserved	WBGene00009012	F21D5.7	35.6452
Conserved	WBGene00009050	F22D6.2	188.472
Conserved	WBGene00009085	F23D12.1	0.0854457
Conserved	WBGene00009092	F23H12.2	92.0387
Conserved	WBGene00009098	F25B3.1	10.0452
Conserved	WBGene00009099	F25B3.2	0.0258356
Conserved	WBGene00009100	F25B3.3a	0.0819959
Conserved	WBGene00009106	F25C8.4	0.782027
Conserved	WBGene00009121	F25H2.7	3.22488
Conserved	WBGene00009133	F25H8.6	0.285024
Conserved	WBGene00009139	F25H9.7a	20.9429
Conserved	WBGene00009140	F26A3.1	9.64029
Conserved	WBGene00009159	F26E4.4	50.7307
Conserved	WBGene00009183	F27C8.2	0.0315326
Conserved	WBGene00009187	F27D4.1	99.2638
Conserved	WBGene00009191	F27D4.7	15.9667
Conserved	WBGene00009205	F28C6.5	1.00471
Conserved	WBGene00009254	F29D11.2	11.3926
Conserved	WBGene00009258	F29G6.2	0.262639
Conserved	WBGene00009264	F30A10.6	14.4283
Conserved	WBGene00009322	F32B6.8a	16.0651
Conserved	WBGene00009336	F32D8.14a	45.9107
Conserved	WBGene00009456	F36A2.9b	18.3878
Conserved	WBGene00009476	F36F2.2	0.933453
Conserved	WBGene00009521	F38A1.8	5.81376
Conserved	WBGene00009529	F38B2.2	0.048812
Conserved	WBGene00009649	F43C1.5	0.472444
Conserved	WBGene00009668	F43G9.5	82.0432
Conserved	WBGene00009673	F43G9.13	23.8466
Conserved	WBGene00009679	F44D12.2	0.202148
Conserved	WBGene00009722	F45D3.2b	0.464681
Conserved	WBGene00009744	F45H11.3	6.17852
Conserved	WBGene00009785	F46C5.10	0.742641
Conserved	WBGene00009789	F46F2.5	0.0806868
Conserved	WBGene00009830	F47G9.3	0.0910139
Conserved	WBGene00009843	F48C5.2	0.139094
Conserved	WBGene00009878	F49C12.9	63.916
Conserved	WBGene00009886	F49E2.2c	1.50013
Conserved	WBGene00009898	F49E12.2	43.664
Conserved	WBGene00009901	F49E12.8	0.0421124
Conserved	WBGene00009931	F52D10.4	0.0987167
Conserved	WBGene00010110	F55D12.1	0.401047
Conserved	WBGene00010181	F57A8.6	0.768512
Conserved	WBGene00010191	F57B7.1a	0.351913
Conserved	WBGene00010233	F58B3.7	24.3234
Conserved	WBGene00010267	F58G1.5	0.190141
Conserved	WBGene00010269	F58G1.7	1.20499
Conserved	WBGene00010305	F59A2.5	87.8922
Conserved	WBGene00010344	F59F5.5	0.0194824
Conserved	WBGene00010383	H12D21.7b	2.82576
Conserved	WBGene00010434	H40L08.3	0.276601
Conserved	WBGene00010475	K01F9.2	0.106563
Conserved	WBGene00010499	K02B12.6	2.32528e-08
Conserved	WBGene00010505	K02D3.2	0.0286617
Conserved	WBGene00010564	K04G2.5b	64.2154
Conserved	WBGene00010574	K04H4.5	33.3524
Conserved	WBGene00010594	K06A4.4	0.0756569
Conserved	WBGene00010625	K07C5.2	7.2679
Conserved	WBGene00010716	K09C8.4	0.0158207
Conserved	WBGene00010723	K09E4.6	33.7427
Conserved	WBGene00010724	K09E9.1c	0.439599
Conserved	WBGene00010727	K09G1.1e	2.68655
Conserved	WBGene00010736	K10C8.3b	11.5285
Conserved	WBGene00010757	K10G9.3b	2.5912
Conserved	WBGene00010760	K10H10.4a	0.261006
Conserved	WBGene00010792	K12G11.6	0.306932
Conserved	WBGene00010814	M01F1.8a	7.31687
Conserved	WBGene00010846	M04B2.2	2.64592
Conserved	WBGene00010858	M04C9.3a	1.79914
Conserved	WBGene00010908	M88.5c	12.8724
Conserved	WBGene00010910	M106.2	4.67789
Conserved	WBGene00010918	M117.1a	2.24565
Conserved	WBGene00010970	R01E6.6	0.112095
Conserved	WBGene00010971	R01E6.7	0.104011
Conserved	WBGene00010977	R02D5.3	1.01081
Conserved	WBGene00010981	R03A10.1	4.65901
Conserved	WBGene00011014	R04F11.1	0.0349745
Conserved	WBGene00011037	R05D11.9	16.619
Conserved	WBGene00011089	R07B7.5	0.699043
Conserved	WBGene00011218	R10E11.6a	4.34224
Conserved	WBGene00011242	R11D1.1b	8.72372
Conserved	WBGene00011255	R12H7.4	0.0175236
Conserved	WBGene00011263	R13H4.5	1.74747
Conserved	WBGene00011284	R90.2	0.205239
Conserved	WBGene00011310	T01B4.3	0.605584
Conserved	WBGene00011328	T01D3.3a	0.212909
Conserved	WBGene00011365	T02C1.1	1.17493
Conserved	WBGene00011465	T05B9.2b	0.10651
Conserved	WBGene00011498	T05G5.1a	0.996715
Conserved	WBGene00011509	T05H10.4b	70.8516
Conserved	WBGene00011524	T06D8.3	0.242339
Conserved	WBGene00011548	T06G6.6a	0.005802
Conserved	WBGene00011614	T08D10.1	7.31231
Conserved	WBGene00011630	T08G11.3	0.00762837
Conserved	WBGene00011636	T09A5.8	51.8576
Conserved	WBGene00011774	T14G10.4	1.46813
Conserved	WBGene00011820	T18D3.1	8.37981
Conserved	WBGene00011839	T19C4.5a	0.118155
Conserved	WBGene00011887	T21B10.5a	42.0978
Conserved	WBGene00011890	T21C9.1b	44.4929
Conserved	WBGene00011898	T21C9.13	69.2768
Conserved	WBGene00011922	T22C8.1	0.0103464
Conserved	WBGene00011967	T23G7.5a	45.6359
Conserved	WBGene00011974	T24A11.2	0.168536
Conserved	WBGene00012084	T27D1.3	0.0893818
Conserved	WBGene00012127	T28D6.7	1.79089
Conserved	WBGene00012157	VW02B12L.4	26.1425
Conserved	WBGene00012255	W04G3.1a	1.24105
Conserved	WBGene00012334	W07G1.7	0.0303493
Conserved	WBGene00012439	Y12A6A.1	1.96984
Conserved	WBGene00012514	Y26E6A.3	3.47733
Conserved	WBGene00012535	Y37A1A.2	0.134557
Conserved	WBGene00012554	Y37D8A.16	1.57506
Conserved	WBGene00012609	Y38F1A.7	6.01169
Conserved	WBGene00012610	Y38F1A.8	0.648079
Conserved	WBGene00012662	Y39A1C.1	1.39583
Conserved	WBGene00012671	Y39B6A.9	0.24104
Conserved	WBGene00012717	Y39E4B.6a	2.58428
Conserved	WBGene00012802	Y43F4B.3	3.26502
Conserved	WBGene00012809	Y43F8A.2	7.65932
Conserved	WBGene00012826	Y43F8C.4	0.0177664
Conserved	WBGene00012854	Y44A6D.3b	2.36139
Conserved	WBGene00012861	Y45F3A.4	1.5275
Conserved	WBGene00012892	Y45F10D.14	0.109172
Conserved	WBGene00012943	Y47D3B.9	6.00497
Conserved	WBGene00012962	Y48A6B.1	0.041338
Conserved	WBGene00012973	Y48A6B.13f	2.74285
Conserved	WBGene00013014	Y48E1C.1a	3.9484
Conserved	WBGene00013048	Y50E8A.5	0.454837
Conserved	WBGene00013156	Y53F4B.9	28.3556
Conserved	WBGene00013181	Y53H1B.2	7.95335
Conserved	WBGene00013202	Y54E5A.7a	9.74718
Conserved	WBGene00013204	Y54E5B.2	3.12385
Conserved	WBGene00013289	Y57G11A.1e	0.550347
Conserved	WBGene00013307	Y57G11C.9b	59.0937
Conserved	WBGene00013311	Y57G11C.15a	445.24
Conserved	WBGene00013340	Y59A8A.3	29.1404
Conserved	WBGene00013456	Y67A10A.7	0.0492887
Conserved	WBGene00013478	Y69E1A.8	1.81789
Conserved	WBGene00013516	Y73F4A.3	0.0207694
Conserved	WBGene00013548	Y75B8A.11a	0.0318453
Conserved	WBGene00013574	Y76A2B.2	0.0273608
Conserved	WBGene00013580	Y79H2A.3a	3.35753
Conserved	WBGene00013682	Y105E8A.25b	0.896431
Conserved	WBGene00013692	Y105E8B.7	0.530694
Conserved	WBGene00013716	Y106G6H.1	2.6758
Conserved	WBGene00013720	Y106G6H.8	116.054
Conserved	WBGene00013804	Y116A8C.27b	4.15997
Conserved	WBGene00013808	Y116A8C.32a	17.4208
Conserved	WBGene00013819	Y116F11A.6	7.82966
Conserved	WBGene00013860	ZC247.2	0.278228
Conserved	WBGene00013865	ZC334.7	0.145452
Conserved	WBGene00013867	ZC373.2	89.5386
Conserved	WBGene00013870	ZC373.5	1.13978
Conserved	WBGene00013882	ZC410.5a	0.999845
Conserved	WBGene00013895	ZC434.9e	1.03493
Conserved	WBGene00013959	ZK265.7	0.0388955
Conserved	WBGene00013965	ZK287.4a	0.257082
Conserved	WBGene00014040	ZK662.5	0.665092
Conserved	WBGene00014087	ZK809.5b	20.3453
Conserved	WBGene00014125	ZK863.8	1.15125
Conserved	WBGene00014197	ZK1053.2	7.01691
Conserved	WBGene00014228	ZK1128.2a	23.1971
Conserved	WBGene00014250	ZK1307.9	34.2621
Conserved	WBGene00015005	B0034.5	0.126042
Conserved	WBGene00015010	B0041.6a	6.16553
Conserved	WBGene00015073	B0238.9	38.8859
Conserved	WBGene00015138	B0310.2a	1.49864
Conserved	WBGene00015148	B0336.11a	0.637364
Conserved	WBGene00015150	B0336.13	142.251
Conserved	WBGene00015158	B0361.4	0.0433671
Conserved	WBGene00015168	B0403.4	138.091
Conserved	WBGene00015169	B0403.5	0.285787
Conserved	WBGene00015233	B0511.7	103.574
Conserved	WBGene00015246	B0545.3	0.903929
Conserved	WBGene00015263	B0563.6a	0.16938
Conserved	WBGene00015267	BE0003N10.2	6.97313
Conserved	WBGene00015287	C01B12.4	0.504457
Conserved	WBGene00015355	C02F12.5	0.830132
Conserved	WBGene00015388	C03F11.2	0.011166
Conserved	WBGene00015476	C05D9.9b	0.982169
Conserved	WBGene00015494	C05E11.3b	1.56299
Conserved	WBGene00015507	C06A6.2b	0.771067
Conserved	WBGene00015515	C06A8.5	23.4144
Conserved	WBGene00015545	C06G1.1b	0.287767
Conserved	WBGene00015574	C07G3.2	0.172797
Conserved	WBGene00015622	C09B8.3	0.0271946
Conserved	WBGene00015740	C13E3.1a	0.118619
Conserved	WBGene00015742	C13F10.2	38.3958
Conserved	WBGene00015777	C14F5.4	5.07134
Conserved	WBGene00015787	C15B12.6a	0.751917
Conserved	WBGene00015855	C16C8.18	7.94369
Conserved	WBGene00015867	C16H3.1	0.0105281
Conserved	WBGene00015927	C17H12.1	12.5322
Conserved	WBGene00015949	C18A11.3	0.652657
Conserved	WBGene00016027	C23H5.8a	11.7322
Conserved	WBGene00016037	C24A8.1	0.156512
Conserved	WBGene00016057	C24D10.6	130.372
Conserved	WBGene00016074	C24H12.5b	13.5683
Conserved	WBGene00016115	C25H3.6a	35.1207
Conserved	WBGene00016134	C26B9.5	5.77327
Conserved	WBGene00016150	C26F1.7b	12.1194
Conserved	WBGene00016182	C28C12.12	26.7697
Conserved	WBGene00016200	C28H8.9a	27.8743
Conserved	WBGene00016204	C29E4.7	2.17728
Conserved	WBGene00016237	C29H12.6	0.155757
Conserved	WBGene00016248	C30B5.7	0.015021
Conserved	WBGene00016249	C30C11.1	60.6659
Conserved	WBGene00016259	C30F8.3	0.0636003
Conserved	WBGene00016263	C30F12.4	48.4321
Conserved	WBGene00016277	C30G12.6a	5.97666
Conserved	WBGene00016293	C31H2.3	0.00566744
Conserved	WBGene00016313	C32D5.5	66.9695
Conserved	WBGene00016319	C32D5.12	0.404343
Conserved	WBGene00016332	C32F10.4	7.97065e-08
Conserved	WBGene00016358	C33F10.12	21.1613
Conserved	WBGene00016375	C33H5.8	23.6016
Conserved	WBGene00016405	C34D4.14f	13.9223
Conserved	WBGene00016422	C34G6.6b	5.59468
Conserved	WBGene00016423	C34H3.1	0.264983
Conserved	WBGene00016439	C35D10.1	56.4664
Conserved	WBGene00016530	C39D10.2	0.262447
Conserved	WBGene00016533	C39D10.6	0.0174166
Conserved	WBGene00016568	C41G11.1a	0.882316
Conserved	WBGene00016601	C43E11.1	34.8369
Conserved	WBGene00016616	C43H6.3	9.07347
Conserved	WBGene00016619	C43H6.6	0.0264757
Conserved	WBGene00016628	C44B7.6b	0.0314366
Conserved	WBGene00016639	C44B12.6c	0.0522329
Conserved	WBGene00016706	C46C11.3	0.614479
Conserved	WBGene00016836	C50F2.2	14.1612
Conserved	WBGene00016894	C53B7.3b	3.48221
Conserved	WBGene00016912	C54D1.2	0.65078
Conserved	WBGene00016915	C54D2.1	0.00865164
Conserved	WBGene00016937	C54H2.3	5.85619
Conserved	WBGene00017040	D1079.1	0.0118998
Conserved	WBGene00017048	D2021.4b	0.240674
Conserved	WBGene00017063	D2092.1b	0.327544
Conserved	WBGene00017066	D2092.5	9.69895
Conserved	WBGene00017158	F01F1.1a	14.8406
Conserved	WBGene00017193	F07C3.2	0.509159
Conserved	WBGene00017218	F07F6.5	0.0748179
Conserved	WBGene00017241	F08C6.2a	6.37323
Conserved	WBGene00017257	F08F1.3	1.13892
Conserved	WBGene00017297	F09E10.7c	0.450269
Conserved	WBGene00017298	F09E10.8a	1.69805
Conserved	WBGene00017306	F09F9.1	0.105647
Conserved	WBGene00017307	F09F9.2	1.14504
Conserved	WBGene00017321	F09G8.7	88.1139
Conserved	WBGene00017375	F11C7.1	0.0427834
Conserved	WBGene00017400	F12D9.1a	0.0351781
Conserved	WBGene00017421	F13B9.6	0.0392898
Conserved	WBGene00017424	F13C5.3a	0.00741596
Conserved	WBGene00017628	F20B6.4	0.0402438
Conserved	WBGene00017639	F20D6.10	0.16644
Conserved	WBGene00017690	F22A3.5	0.307129
Conserved	WBGene00017767	F25B4.4	21.7168
Conserved	WBGene00017779	F25E2.1	0.0297234
Conserved	WBGene00017900	F28E10.1j	0.0925815
Conserved	WBGene00017904	F28F5.3c	0.205659
Conserved	WBGene00017924	F29B9.10	112.459
Conserved	WBGene00017973	F32A6.2	0.00595467
Conserved	WBGene00018031	F35B3.4	0.217959
Conserved	WBGene00018046	F35D11.5	16.5926
Conserved	WBGene00018089	F36D4.4d	0.00311509
Conserved	WBGene00018213	F39H12.2	0.10236
Conserved	WBGene00018268	F41C3.2	0.186598
Conserved	WBGene00018280	F41C6.7	0.052353
Conserved	WBGene00018294	F41E6.13a	53.8771
Conserved	WBGene00018369	F42H10.5b	0.181388
Conserved	WBGene00018407	F44B9.2	1.01816
Conserved	WBGene00018485	F46C8.3	1.56256
Conserved	WBGene00018486	F46C8.7a	0.0108211
Conserved	WBGene00018538	F47B7.7a	0.0425255
Conserved	WBGene00018548	F47C12.4	13.2528
Conserved	WBGene00018593	F48B9.8	3.67154
Conserved	WBGene00018613	F48E8.7a	54.9363
Conserved	WBGene00018637	F49E8.6	8.21834
Conserved	WBGene00018641	F49E10.4a	0.0293856
Conserved	WBGene00018716	F52H2.4	0.160724
Conserved	WBGene00018781	F54A3.2	2.47538
Conserved	WBGene00018819	F54D12.6a	8.05154
Conserved	WBGene00018835	F54F2.7	6.30393
Conserved	WBGene00018853	F55A4.1	12.873
Conserved	WBGene00018857	F55A4.5	1.49972
Conserved	WBGene00018861	F55A4.10	0.0631234
Conserved	WBGene00018864	F55A12.5	13.5954
Conserved	WBGene00018871	F55C12.4	0.475546
Conserved	WBGene00018886	F55E10.7	1.09435
Conserved	WBGene00018930	F56B3.6	3.58119e-06
Conserved	WBGene00018937	F56B6.6	0.0294792
Conserved	WBGene00018965	F56D2.3a	0.251
Conserved	WBGene00019008	F57C9.1b	16.1628
Conserved	WBGene00019076	F59A3.3	13.2078
Conserved	WBGene00019126	F59E12.11	48.9499
Conserved	WBGene00019128	F59G1.4a	0.0365097
Conserved	WBGene00019143	H01M10.1	1.75043
Conserved	WBGene00019188	H11E01.3	0.364129
Conserved	WBGene00019211	H18N23.2b	1.41863
Conserved	WBGene00019213	H20E11.1a	0.464827
Conserved	WBGene00019287	K01A12.3	0.0117552
Conserved	WBGene00019320	K02E10.6	0.482652
Conserved	WBGene00019395	K04F10.2	0.0768475
Conserved	WBGene00019406	K05F1.3	31.6113
Conserved	WBGene00019487	K07D4.7a	1.03987
Conserved	WBGene00019615	K10B4.3	0.891023
Conserved	WBGene00019643	K11C4.2	1.02111
Conserved	WBGene00019697	M01B12.4c	4.75971
Conserved	WBGene00019718	M01H9.2	0.0402756
Conserved	WBGene00019725	M02B7.4b	19.3045
Conserved	WBGene00019727	M02D8.1	10.724
Conserved	WBGene00019776	M6.4	0.0215806
Conserved	WBGene00019823	R02D3.5	34.4634
Conserved	WBGene00019843	R03E9.2	0.411974
Conserved	WBGene00019844	R03E9.3a	0.424604
Conserved	WBGene00019881	R05D3.8	7.60668
Conserved	WBGene00019904	R05G9.2b	0.120241
Conserved	WBGene00019914	R06B10.3	8.47503
Conserved	WBGene00019971	R09A1.1a	38.429
Conserved	WBGene00019980	R09B5.12a	1.82366
Conserved	WBGene00020026	R12C12.6a	23.9803
Conserved	WBGene00020083	R57.2	0.241597
Conserved	WBGene00020131	T01A4.1c	1.28877
Conserved	WBGene00020158	T02C5.1b	6.69046
Conserved	WBGene00020181	T02H6.11	629.384
Conserved	WBGene00020182	T03D3.1	0.65557
Conserved	WBGene00020218	T04G9.7	41.6132
Conserved	WBGene00020335	T08A9.2	1.98204
Conserved	WBGene00020424	T10H9.1	0.0942813
Conserved	WBGene00020443	T12A2.15b	2.16002
Conserved	WBGene00020447	T12B3.4a	2.57424
Conserved	WBGene00020466	T12F5.1	70.1519
Conserved	WBGene00020501	T14B4.5	1.22138
Conserved	WBGene00020554	T19A5.3a	0.451588
Conserved	WBGene00020595	T20B5.2	0.00991363
Conserved	WBGene00020692	T22E5.6	0.153941
Conserved	WBGene00020719	T23B12.4	22.9729
Conserved	WBGene00020740	T23F4.2b	0.536036
Conserved	WBGene00020759	T24C4.3	0.113934
Conserved	WBGene00020760	T24C4.4	0.427227
Conserved	WBGene00020763	T24C4.7	9.59161
Conserved	WBGene00020764	T24C12.1	1.54137e-09
Conserved	WBGene00020785	T25B2.1	0.017991
Conserved	WBGene00020794	T25D1.2	0.0341381
Conserved	WBGene00020833	T26C12.3a	0.498229
Conserved	WBGene00020949	W02F12.4d	13.1583
Conserved	WBGene00020995	W03F8.6b	7.63514e-10
Conserved	WBGene00021025	W04C9.3	0.282518
Conserved	WBGene00021059	W06B11.1	0.380394
Conserved	WBGene00021208	Y18H1A.2	9.30362
Conserved	WBGene00021333	Y34D9A.8b	0.24934
Conserved	WBGene00021349	Y37E3.5a	0.143164
Conserved	WBGene00021357	Y37E11AL.1	0.0476777
Conserved	WBGene00021460	Y39G10AR.2a	17.8686
Conserved	WBGene00021493	Y40B10A.9a	0.73615
Conserved	WBGene00021502	Y40D12A.1a	1.58296
Conserved	WBGene00021508	Y41D4A.6d	11.1296
Conserved	WBGene00021522	Y41D4B.21a	3.02638
Conserved	WBGene00021563	Y45G12B.2a	9.53963
Conserved	WBGene00021614	Y47A7.2	0.663954
Conserved	WBGene00021755	Y50D7A.5	0.234011
Conserved	WBGene00021758	Y50D7A.10	2.77318
Conserved	WBGene00021765	Y51F10.4a	3.10969
Conserved	WBGene00021781	Y51H7C.3	45.5841
Conserved	WBGene00021815	Y53G8AR.8	4.29629
Conserved	WBGene00021835	Y54E10A.17b	2.28061
Conserved	WBGene00021849	Y54F10AM.5	82.3313
Conserved	WBGene00021872	Y54G2A.6a	35.0918
Conserved	WBGene00021909	Y55B1BL.1a	0.550005
Conserved	WBGene00021912	Y55B1BR.2	3.62032
Conserved	WBGene00021917	Y55D5A.3	0.11928
Conserved	WBGene00021918	Y55D5A.4	0.495756
Conserved	WBGene00021926	Y55F3AM.9a	12.4383
Conserved	WBGene00021956	Y57E12AL.1a	96.1171
Conserved	WBGene00022012	Y59H11AR.4	0.208676
Conserved	WBGene00022024	Y64H9A.2	0.626004
Conserved	WBGene00022043	Y65B4BR.8	143.692
Conserved	WBGene00022077	Y69A2AR.6	8.40531
Conserved	WBGene00022114	Y71F9AL.9	158.454
Conserved	WBGene00022131	Y71F9B.13a	2.86562
Conserved	WBGene00022144	Y71G12B.4	1.08493
Conserved	WBGene00022146	Y71G12B.6a	3.24074
Conserved	WBGene00022191	Y71H2B.1	0.430671
Conserved	WBGene00022242	Y73B6BL.21a	0.0912211
Conserved	WBGene00022251	Y73B6BL.30a	30.2568
Conserved	WBGene00022268	Y73E7A.1a	9.76354
Conserved	WBGene00022307	Y77E11A.2	4.18287
Conserved	WBGene00022313	Y77E11A.12b	0.0691633
Conserved	WBGene00022394	Y97E10AL.3	105.536
Conserved	WBGene00022401	Y97E10AR.6	36.672
Conserved	WBGene00022423	Y104H12A.1a	0.0902534
Conserved	WBGene00022455	Y110A7A.4	153.566
Conserved	WBGene00022462	Y110A7A.15a	23.6206
Conserved	WBGene00022498	ZC8.1	0.0532652
Conserved	WBGene00022598	ZC395.8	12.7405
Conserved	WBGene00022608	ZC416.1	0.714536
Conserved	WBGene00022649	ZK84.1	0.728746
Conserved	WBGene00022664	ZK121.2	0.815867
Conserved	WBGene00022683	ZK185.3	1.60035
Conserved	WBGene00022745	ZK470.2c	1.13219
Conserved	WBGene00022767	ZK563.2	0.0532139
Conserved	WBGene00022778	ZK616.8	6.49682
Conserved	WBGene00022786	ZK652.8	1.6846
Conserved	WBGene00022823	ZK813.4a	0.168134
Conserved	WBGene00022825	ZK816.1	0.329675
Conserved	WBGene00022830	ZK973.1	45.6595
Conserved	WBGene00022842	ZK994.6	0.008361
Conserved	WBGene00022865	ZK1236.7a	11.0683
Conserved	WBGene00022883	ZK1248.15	15.354
Conserved	WBGene00043051	C29E4.13b	4.72172
Conserved	WBGene00043982	B0403.6	0.100738
Conserved	WBGene00044068	ZK867.1c	0.44303
Conserved	WBGene00044191	F43D2.6	0.542413
Conserved	WBGene00044297	C25B8.8	0.0324447
Conserved	WBGene00044301	D2062.12	0.984043
Conserved	WBGene00044446	C06G4.6	0.0467417
Conserved	WBGene00044574	F23G4.1	0.0621643
Conserved	WBGene00044650	Y71G10AR.4	4.91361
Conserved	WBGene00044666	F33G12.7	59.0851
Conserved	WBGene00044705	T22F3.12	0.116869
Conserved	WBGene00044743	C35B8.4	1.65394
Conserved	WBGene00044796	W03D8.11	0.119931
Conserved	WBGene00045268	H01M10.3	6.06419
Conserved	WBGene00045305	ZC250.4	7.45683
Conserved	WBGene00045495	F11C1.7b	0.450556
Conserved	WBGene00050943	ZC412.10	2.91217
Conserved	WBGene00077693	T04C12.11	5.48395
Conserved	WBGene00077761	F17C11.17	14.4547
Conserved	WBGene00219317	F31E3.12	1.35289
ALL	WBGene00007063	2L52.1a	0.84187
ALL	WBGene00007064	2RSSE.1b	2.71485
ALL	WBGene00007065	3R5.1a	13.5354
ALL	WBGene00003525	4R79.1a	0.0141757
ALL	WBGene00007067	4R79.2a	0.0302113
ALL	WBGene00007069	6R55.2	0.0887265
ALL	WBGene00004964	AC3.10	1.17979
ALL	WBGene00077503	AC3.12	0.728586
ALL	WBGene00005532	AC3.1a	0.0203525
ALL	WBGene00007070	AC3.2	2.73924
ALL	WBGene00000024	AC3.3	0.017583
ALL	WBGene00004098	AC3.4	0.0159039
ALL	WBGene00007071	AC3.5b	0.939331
ALL	WBGene00000724	AC3.6	0.123483
ALL	WBGene00007072	AC3.7	0.18479
ALL	WBGene00007073	AC3.8	0.059761
ALL	WBGene00006428	AC7.1a	0.0118117
ALL	WBGene00004929	AC7.2c	0.554295
ALL	WBGene00014997	AC7.3	3.11592
ALL	WBGene00043988	AC8.10	0.203418
ALL	WBGene00043989	AC8.11	0.636572
ALL	WBGene00043990	AC8.12	0.523701
ALL	WBGene00007075	AC8.3	0.203418
ALL	WBGene00007076	AC8.4	0.636572
ALL	WBGene00007079	AC8.7	0.523701
ALL	WBGene00007082	AH10.1	18.2138
ALL	WBGene00007083	AH10.2	2.59368
ALL	WBGene00007085	AH10.4	1.63565e-09
ALL	WBGene00001528	AH6.1	0.00884032
ALL	WBGene00005035	AH6.14	0.0153187
ALL	WBGene00007080	AH6.2	4.22445
ALL	WBGene00007081	AH6.3	5.64455
ALL	WBGene00005027	AH6.4	0.0118705
ALL	WBGene00003231	AH6.5	269.867
ALL	WBGene00005028	AH6.6	0.00856814
ALL	WBGene00005029	AH6.7	0.00558578
ALL	WBGene00014998	AH9.1	0.147604
ALL	WBGene00000797	AH9.2	13.3428
ALL	WBGene00014999	AH9.3	12.4053
ALL	WBGene00015000	AH9.4	0.00724159
ALL	WBGene00044701	AH9.6	0.0238281
ALL	WBGene00003010	B0001.1a	5.89624
ALL	WBGene00007087	B0001.2	10.1028
ALL	WBGene00007088	B0001.3a	18.1674
ALL	WBGene00007089	B0001.4a	27.206
ALL	WBGene00007090	B0001.5	14.9108
ALL	WBGene00007092	B0001.7b	20.0479
ALL	WBGene00007093	B0001.8b	23.1993
ALL	WBGene00000138	B0019.1	0.182763
ALL	WBGene00007094	B0019.2	2.08654
ALL	WBGene00000722	B0024.1	14.7568
ALL	WBGene00007100	B0024.10	27.6644
ALL	WBGene00007101	B0024.11	40.1588
ALL	WBGene00001646	B0024.12	9.35737
ALL	WBGene00007102	B0024.13	19.391
ALL	WBGene00007103	B0024.14b	0.282973
ALL	WBGene00000723	B0024.2	1.19533
ALL	WBGene00007096	B0024.3	0.184776
ALL	WBGene00007097	B0024.4	0.047633
ALL	WBGene00000491	B0024.8a	0.0302751
ALL	WBGene00006932	B0025.1a	3.94954
ALL	WBGene00015001	B0025.4	18.4404
ALL	WBGene00194700	B0025.5	10.0032
ALL	WBGene00015002	B0034.1	0.146967
ALL	WBGene00000403	B0034.3a	1.58964
ALL	WBGene00015004	B0034.4	1.2334
ALL	WBGene00015005	B0034.5	0.126042
ALL	WBGene00044394	B0034.7	4.58604
ALL	WBGene00001919	B0035.10	13.3874
ALL	WBGene00007110	B0035.11	97.3984
ALL	WBGene00001019	B0035.14b	5.19276
ALL	WBGene00007113	B0035.15	14.0045
ALL	WBGene00007114	B0035.16	2.15166
ALL	WBGene00044290	B0035.18	90.4159
ALL	WBGene00007105	B0035.1b	105.19
ALL	WBGene00001020	B0035.2	17.3064
ALL	WBGene00235095	B0035.21	4.0023
ALL	WBGene00007106	B0035.3	87.8923
ALL	WBGene00007108	B0035.5	15.0761
ALL	WBGene00007109	B0035.6	59.7675
ALL	WBGene00001921	B0035.7	11.5133
ALL	WBGene00001922	B0035.8	25.7085
ALL	WBGene00001920	B0035.9	47.4426
ALL	WBGene00015006	B0041.1	1.36769
ALL	WBGene00015007	B0041.2d	17.062
ALL	WBGene00015008	B0041.3	5.09695
ALL	WBGene00004415	B0041.4	1962.92
ALL	WBGene00015009	B0041.5a	27.809
ALL	WBGene00015010	B0041.6a	6.16553
ALL	WBGene00015012	B0047.1b	0.69703
ALL	WBGene00015014	B0047.3	4.02446
ALL	WBGene00015015	B0047.4	0.185171
ALL	WBGene00006646	B0198.1	0.413051
ALL	WBGene00007115	B0198.2b	0.191738
ALL	WBGene00015025	B0205.11	45.2499
ALL	WBGene00044413	B0205.12	116.087
ALL	WBGene00044644	B0205.13	0.859611
ALL	WBGene00044646	B0205.14	0.147721
ALL	WBGene00015017	B0205.1a	8.5554
ALL	WBGene00015018	B0205.2b	0.0127189
ALL	WBGene00015019	B0205.4	0.0626769
ALL	WBGene00015020	B0205.5	2.08952
ALL	WBGene00015021	B0205.6	7.72064
ALL	WBGene00002191	B0205.7	98.3686
ALL	WBGene00015023	B0205.9	23.0473
ALL	WBGene00015026	B0207.1	1.16756
ALL	WBGene00015033	B0207.10	0.0482468
ALL	WBGene00015034	B0207.11	1.3264
ALL	WBGene00000232	B0207.12b	0.0798936
ALL	WBGene00015027	B0207.2	0.291629
ALL	WBGene00001676	B0207.3b	0.0180232
ALL	WBGene00000099	B0207.4	66.3872
ALL	WBGene00015028	B0207.5b	0.0120623
ALL	WBGene00015029	B0207.6	11.5238
ALL	WBGene00015030	B0207.7	0.87967
ALL	WBGene00015035	B0212.1b	0.0931934
ALL	WBGene00015036	B0212.2	0.00934573
ALL	WBGene00015037	B0212.3	2.18355
ALL	WBGene00015038	B0212.4b	0.718634
ALL	WBGene00003889	B0212.5	0.0562037
ALL	WBGene00015040	B0213.10	0.0172117
ALL	WBGene00015041	B0213.11a	0.268129
ALL	WBGene00015042	B0213.12	0.0121682
ALL	WBGene00015044	B0213.15b	0.0758852
ALL	WBGene00015045	B0213.16	0.0108003
ALL	WBGene00015046	B0213.17	1.3449
ALL	WBGene00003765	B0213.2	131.753
ALL	WBGene00003766	B0213.3	5.03422
ALL	WBGene00003767	B0213.4	10.1505
ALL	WBGene00003768	B0213.5	0.812145
ALL	WBGene00003769	B0213.6	13.3773
ALL	WBGene00015048	B0218.2	3.49954
ALL	WBGene00004055	B0218.3	3.60857
ALL	WBGene00015049	B0218.5	3.88928
ALL	WBGene00015050	B0218.6a	3.02421
ALL	WBGene00015051	B0218.7	21.9593
ALL	WBGene00015052	B0218.8	2.21189
ALL	WBGene00015053	B0222.1	0.0423564
ALL	WBGene00044582	B0222.11	0.00372169
ALL	WBGene00235316	B0222.15	0.0164048
ALL	WBGene00015055	B0222.3	0.0968651
ALL	WBGene00006418	B0222.4	0.283533
ALL	WBGene00015056	B0222.5	1.03604
ALL	WBGene00000717	B0222.6	9.60105
ALL	WBGene00000718	B0222.7	1.06392
ALL	WBGene00000599	B0222.8	10.4851
ALL	WBGene00015057	B0222.9	0.52179
ALL	WBGene00015059	B0228.1	0.0533274
ALL	WBGene00015061	B0228.4c	0.436003
ALL	WBGene00015062	B0228.5a	0.226007
ALL	WBGene00015063	B0228.6	2.69233
ALL	WBGene00015067	B0238.1	1.81055
ALL	WBGene00015075	B0238.11	178.9
ALL	WBGene00015076	B0238.12	0.188852
ALL	WBGene00044537	B0238.15	39.329
ALL	WBGene00015069	B0238.5a	0.0135194
ALL	WBGene00015070	B0238.6	0.00574419
ALL	WBGene00015073	B0238.9	38.8859
ALL	WBGene00004359	B0240.1	0.120482
ALL	WBGene00007117	B0240.2	0.106436
ALL	WBGene00000907	B0240.3a	0.00101884
ALL	WBGene00007118	B0240.4	76.5318
ALL	WBGene00015085	B0244.10a	0.115259
ALL	WBGene00271715	B0244.17	0.0134654
ALL	WBGene00002048	B0244.2	0.333145
ALL	WBGene00015079	B0244.4b	0.0683942
ALL	WBGene00015080	B0244.5	0.00707783
ALL	WBGene00015081	B0244.6	0.0531585
ALL	WBGene00015082	B0244.7	0.0102055
ALL	WBGene00015083	B0244.8	197.266
ALL	WBGene00015084	B0244.9	10.1832
ALL	WBGene00004413	B0250.1	1893.94
ALL	WBGene00206505	B0250.18a	0.373401
ALL	WBGene00007119	B0250.2	0.323139
ALL	WBGene00007122	B0250.5	27.6992
ALL	WBGene00007124	B0250.7b	0.981342
ALL	WBGene00007125	B0250.8	0.35211
ALL	WBGene00015087	B0252.1	0.0932398
ALL	WBGene00015088	B0252.3b	0.769235
ALL	WBGene00000886	B0252.4b	56.1401
ALL	WBGene00015089	B0252.5	4.90585
ALL	WBGene00044615	B0252.8	0.319194
ALL	WBGene00015091	B0261.1	11.3919
ALL	WBGene00002583	B0261.2a	4.49338
ALL	WBGene00015092	B0261.4a	49.717
ALL	WBGene00015093	B0261.5	4.33478e-08
ALL	WBGene00015094	B0261.6a	24.3512
ALL	WBGene00015095	B0261.7	99.4828
ALL	WBGene00015096	B0261.8	22.6687
ALL	WBGene00195057	B0261.9	0.0447865
ALL	WBGene00006538	B0272.1	0.645862
ALL	WBGene00007128	B0272.2	10.1651
ALL	WBGene00007129	B0272.3	63.4933
ALL	WBGene00007130	B0272.4	1.50668
ALL	WBGene00206473	B0273.115	0.794079
ALL	WBGene00015097	B0273.1a	8.21568
ALL	WBGene00015098	B0273.3	9.16437
ALL	WBGene00006745	B0273.4c	0.20742
ALL	WBGene00015105	B0280.10a	4.09036
ALL	WBGene00015106	B0280.11	3.58706
ALL	WBGene00001613	B0280.12b	0.105949
ALL	WBGene00015107	B0280.13	0.655314
ALL	WBGene00044674	B0280.17	1.34159e-05
ALL	WBGene00015099	B0280.1a	36.1502
ALL	WBGene00015100	B0280.2	0.0917923
ALL	WBGene00003845	B0280.4	0.661804
ALL	WBGene00015102	B0280.5	1242.05
ALL	WBGene00015103	B0280.7	0.0216649
ALL	WBGene00003609	B0280.8	3.50206
ALL	WBGene00015104	B0280.9	32.1056
ALL	WBGene00015108	B0281.1	0.0136039
ALL	WBGene00015110	B0281.3	1.67038
ALL	WBGene00015111	B0281.4	3.66766
ALL	WBGene00015112	B0281.5a	43.4619
ALL	WBGene00015113	B0281.6	0.168017
ALL	WBGene00007131	B0284.1	0.529784
ALL	WBGene00007132	B0284.2	0.0648803
ALL	WBGene00007133	B0284.3	1.84587
ALL	WBGene00007134	B0284.4	0.00542537
ALL	WBGene00000513	B0285.10	0.00867557
ALL	WBGene00007135	B0285.1b	6.03457
ALL	WBGene00007136	B0285.3	22.5972
ALL	WBGene00002003	B0285.5	9.32756
ALL	WBGene00007138	B0285.6	0.0130916
ALL	WBGene00007139	B0285.7	0.955034
ALL	WBGene00000511	B0285.8	0.36397
ALL	WBGene00002252	B0286.2a	0.0729312
ALL	WBGene00015116	B0286.3	7.5846
ALL	WBGene00003825	B0286.4b	32.155
ALL	WBGene00001438	B0286.5	0.277113
ALL	WBGene00023425	B0286.6	0.263706
ALL	WBGene00015117	B0294.1	0.443013
ALL	WBGene00015118	B0294.3	0.0426943
ALL	WBGene00002207	B0302.1a	5.10935
ALL	WBGene00015119	B0302.2	0.0305063
ALL	WBGene00015121	B0302.4	0.17612
ALL	WBGene00015122	B0302.5	2.6994
ALL	WBGene00015132	B0303.14	3.33595
ALL	WBGene00015133	B0303.15	62.8776
ALL	WBGene00044678	B0303.16	0.00728541
ALL	WBGene00015128	B0303.7a	3.09644
ALL	WBGene00015129	B0303.8	4.88252
ALL	WBGene00015130	B0303.9	8.40215
ALL	WBGene00001948	B0304.1a	0.526798
ALL	WBGene00015134	B0304.2	71.0493
ALL	WBGene00015135	B0304.3	0.0669007
ALL	WBGene00015136	B0304.4	44.7408
ALL	WBGene00005058	B0304.5	0.0106017
ALL	WBGene00005059	B0304.6	0.0817554
ALL	WBGene00005060	B0304.7	0.00469662
ALL	WBGene00005061	B0304.8	0.132309
ALL	WBGene00005062	B0304.9	0.00488013
ALL	WBGene00015137	B0310.1b	0.302211
ALL	WBGene00015138	B0310.2a	1.49864
ALL	WBGene00015141	B0310.5a	2.2739
ALL	WBGene00015142	B0310.6	0.717546
ALL	WBGene00007140	B0331.1	0.0099503
ALL	WBGene00007141	B0331.2	0.0151358
ALL	WBGene00007148	B0334.10	0.210605
ALL	WBGene00003868	B0334.11a	29.5802
ALL	WBGene00007149	B0334.13	0.300536
ALL	WBGene00195248	B0334.15	46.9423
ALL	WBGene00006660	B0334.2a	2.42423
ALL	WBGene00007143	B0334.3b	41.3387
ALL	WBGene00007144	B0334.4	98.631
ALL	WBGene00007145	B0334.5	21.0665
ALL	WBGene00007146	B0334.6	0.348608
ALL	WBGene00000090	B0334.8a	9.97755
ALL	WBGene00015148	B0336.11a	0.637364
ALL	WBGene00015150	B0336.13	142.251
ALL	WBGene00006943	B0336.1b	11.4937
ALL	WBGene00015143	B0336.3c	57.3339
ALL	WBGene00004348	B0336.4a	4.03769
ALL	WBGene00015145	B0336.5b	61.5898
ALL	WBGene00015147	B0336.7a	16.014
ALL	WBGene00002982	B0336.8	92.3605
ALL	WBGene00006359	B0336.9d	17.1136
ALL	WBGene00006955	B0344.2	0.030911
ALL	WBGene00255704	B0348.10	0.669148
ALL	WBGene00015152	B0348.2a	0.0803721
ALL	WBGene00001177	B0348.4d	1.12252
ALL	WBGene00015153	B0348.5a	0.0912843
ALL	WBGene00006780	B0350.2i	1.89616
ALL	WBGene00015155	B0353.1b	0.454737
ALL	WBGene00015165	B0361.11	0.301471
ALL	WBGene00015156	B0361.2a	2.14489
ALL	WBGene00015158	B0361.4	0.0433671
ALL	WBGene00015159	B0361.5b	4.72685
ALL	WBGene00015160	B0361.6	22.1834
ALL	WBGene00015162	B0361.8	24.1749
ALL	WBGene00015163	B0361.9	5.33933
ALL	WBGene00007150	B0365.1	52.1571
ALL	WBGene00007152	B0365.5a	0.096839
ALL	WBGene00007154	B0365.7	0.00677308
ALL	WBGene00219208	B0365.9	0.76726
ALL	WBGene00007155	B0379.1a	2.0701
ALL	WBGene00007156	B0379.2	12.3271
ALL	WBGene00003508	B0379.3a	18.6894
ALL	WBGene00007054	B0379.4b	1.64322
ALL	WBGene00007166	B0391.11a	0.0129385
ALL	WBGene00206462	B0391.14	0.191254
ALL	WBGene00006080	B0391.4	0.0150521
ALL	WBGene00007162	B0391.5	1.38614
ALL	WBGene00007163	B0391.6	0.00553035
ALL	WBGene00007164	B0391.9	0.629745
ALL	WBGene00007168	B0393.3	110.37
ALL	WBGene00007169	B0393.4	2.38696
ALL	WBGene00007170	B0393.5	0.137857
ALL	WBGene00007171	B0393.6	47.0522
ALL	WBGene00007172	B0393.7	0.0282151
ALL	WBGene00007173	B0393.8	28.966
ALL	WBGene00044636	B0393.9b	1.65053
ALL	WBGene00003729	B0395.1	0.196682
ALL	WBGene00007174	B0395.2	0.135984
ALL	WBGene00007176	B0399.1a	0.100094
ALL	WBGene00007177	B0399.2	0.00472955
ALL	WBGene00015167	B0403.3	0.55631
ALL	WBGene00015168	B0403.4	138.091
ALL	WBGene00015169	B0403.5	0.285787
ALL	WBGene00043982	B0403.6	0.100738
ALL	WBGene00015171	B0410.2a	3.54501
ALL	WBGene00015172	B0410.3	9.22745
ALL	WBGene00000895	B0412.1a	0.0598984
ALL	WBGene00000903	B0412.2	0.112133
ALL	WBGene00015173	B0412.3b	3.76129
ALL	WBGene00004498	B0412.4	381.662
ALL	WBGene00015175	B0414.1	0.0505231
ALL	WBGene00001856	B0414.3	688.42
ALL	WBGene00000772	B0414.5	59.1214
ALL	WBGene00001600	B0414.6	18.8541
ALL	WBGene00003472	B0414.7b	5.32124
ALL	WBGene00015176	B0414.8a	7.66412
ALL	WBGene00206482	B0416.10	1.30126
ALL	WBGene00206483	B0416.11	0.0508661
ALL	WBGene00015177	B0416.1a	0.17274
ALL	WBGene00015178	B0416.2	0.00964928
ALL	WBGene00015179	B0416.3	0.0745614
ALL	WBGene00015180	B0416.4	23.3402
ALL	WBGene00015181	B0416.5a	47.7994
ALL	WBGene00001638	B0416.6	2.28451
ALL	WBGene00015182	B0416.7a	0.124958
ALL	WBGene00015183	B0432.1	0.45064
ALL	WBGene00015192	B0432.11	1.71219
ALL	WBGene00015193	B0432.12	15.533
ALL	WBGene00044640	B0432.14a	0.242122
ALL	WBGene00015184	B0432.2	126.55
ALL	WBGene00015185	B0432.3	18.0603
ALL	WBGene00000296	B0432.5a	0.0740375
ALL	WBGene00015188	B0432.7a	2.51829
ALL	WBGene00015189	B0432.8	7.39989
ALL	WBGene00015190	B0432.9	2.8803
ALL	WBGene00002997	B0454.1	8.21905
ALL	WBGene00005542	B0454.10	0.00433778
ALL	WBGene00005543	B0454.2	0.0808975
ALL	WBGene00206372	B0454.26	0.555469
ALL	WBGene00005540	B0454.3	0.00483604
ALL	WBGene00005541	B0454.4	0.0141877
ALL	WBGene00015196	B0454.5	1.63274
ALL	WBGene00015197	B0454.6	0.640724
ALL	WBGene00015198	B0454.7	0.0140728
ALL	WBGene00015199	B0454.8	0.016612
ALL	WBGene00002251	B0457.1a	17.2399
ALL	WBGene00007178	B0457.2	0.714427
ALL	WBGene00007179	B0457.4	0.206189
ALL	WBGene00007180	B0457.6	2.05346
ALL	WBGene00007182	B0462.3	1.5917
ALL	WBGene00007183	B0462.4	0.0644782
ALL	WBGene00194695	B0462.5	0.162572
ALL	WBGene00007184	B0464.2a	16.1809
ALL	WBGene00007185	B0464.3	198.326
ALL	WBGene00000235	B0464.7	428.717
ALL	WBGene00007187	B0464.8	24.9024
ALL	WBGene00007188	B0464.9	63.1455
ALL	WBGene00002178	B0478.1a	0.136661
ALL	WBGene00015202	B0478.3	0.153851
ALL	WBGene00007189	B0491.1	10.8978
ALL	WBGene00007190	B0491.3	53.9587
ALL	WBGene00007191	B0491.4a	0.0533535
ALL	WBGene00007193	B0491.6b	14.2835
ALL	WBGene00007194	B0491.7	19.531
ALL	WBGene00000529	B0491.8a	0.0257165
ALL	WBGene00007044	B0495.10c	0.150744
ALL	WBGene00015203	B0495.2a	20.2923
ALL	WBGene00003730	B0495.4	2.25666
ALL	WBGene00015205	B0495.6	194.66
ALL	WBGene00015207	B0495.8a	25.6189
ALL	WBGene00015208	B0495.9	31.7856
ALL	WBGene00015210	B0496.1	1.14743
ALL	WBGene00015211	B0496.2	0.169451
ALL	WBGene00006814	B0496.3e	0.147784
ALL	WBGene00015214	B0496.5	0.0348415
ALL	WBGene00015215	B0496.6	0.882135
ALL	WBGene00015216	B0496.7	2.25852
ALL	WBGene00015217	B0496.8	1.73661
ALL	WBGene00015218	B0507.1	0.315619
ALL	WBGene00015227	B0507.10	0.171163
ALL	WBGene00006006	B0507.11	0.0179841
ALL	WBGene00015219	B0507.2	4.53992
ALL	WBGene00015220	B0507.3a	1.10731
ALL	WBGene00015222	B0507.5a	0.00772074
ALL	WBGene00015223	B0507.6	0.00589839
ALL	WBGene00015225	B0507.8	0.019553
ALL	WBGene00015226	B0507.9	0.00795007
ALL	WBGene00001432	B0511.1	0.59075
ALL	WBGene00001228	B0511.10	141.589
ALL	WBGene00015236	B0511.11	3.08985
ALL	WBGene00015237	B0511.12a	6.50215
ALL	WBGene00015238	B0511.13b	7.61329
ALL	WBGene00255714	B0511.19	129.21
ALL	WBGene00015228	B0511.2	1.03112e-07
ALL	WBGene00015229	B0511.3	0.408272
ALL	WBGene00015230	B0511.4	4.03133
ALL	WBGene00015231	B0511.5	0.206763
ALL	WBGene00015232	B0511.6	43.2031
ALL	WBGene00015233	B0511.7	103.574
ALL	WBGene00015235	B0511.9c	69.5
ALL	WBGene00001562	B0513.1a	16.6025
ALL	WBGene00007195	B0513.2b	51.8583
ALL	WBGene00004443	B0513.3a	3435.94
ALL	WBGene00007196	B0513.4a	15.8447
ALL	WBGene00007197	B0513.5a	1.2191
ALL	WBGene00235301	B0513.90	0.0544497
ALL	WBGene00007200	B0513.9a	0.0117663
ALL	WBGene00003993	B0523.3	10.1836
ALL	WBGene00001443	B0523.5	3.98637
ALL	WBGene00015241	B0524.2	0.246606
ALL	WBGene00015242	B0524.3	0.0544847
ALL	WBGene00015243	B0524.4	0.430261
ALL	WBGene00015244	B0524.5	1.47278
ALL	WBGene00015245	B0524.6	2.84028
ALL	WBGene00006599	B0545.1a	0.486064
ALL	WBGene00015246	B0545.3	0.903929
ALL	WBGene00015249	B0546.2a	15.9529
ALL	WBGene00015250	B0546.3a	2.10082
ALL	WBGene00015251	B0546.4a	12.5274
ALL	WBGene00015252	B0546.5	0.00477862
ALL	WBGene00000817	B0547.1	62.9864
ALL	WBGene00005086	B0547.4a	0.0109263
ALL	WBGene00015257	B0554.4	0.0159729
ALL	WBGene00015258	B0554.5	0.0313457
ALL	WBGene00015259	B0554.6	0.0330953
ALL	WBGene00015260	B0554.7a	0.0740248
ALL	WBGene00015261	B0563.1	8.17248
ALL	WBGene00206365	B0563.18	0.0281388
ALL	WBGene00006479	B0563.4	1.47121
ALL	WBGene00015262	B0563.5	0.0720182
ALL	WBGene00015263	B0563.6a	0.16938
ALL	WBGene00015264	B0563.7	9.16754e-10
ALL	WBGene00015265	B0563.8	1.35424
ALL	WBGene00006766	B0564.10b	0.11646
ALL	WBGene00007201	B0564.1a	50.0921
ALL	WBGene00044083	B0564.1c	38.7074
ALL	WBGene00007202	B0564.2a	5.75009
ALL	WBGene00007204	B0564.4	0.00553217
ALL	WBGene00007206	B0564.6	0.0928558
ALL	WBGene00007207	B0564.7a	8.26072
ALL	WBGene00007208	B0564.9	0.0928558
ALL	WBGene00015266	BE0003N10.1	3.923
ALL	WBGene00015267	BE0003N10.2	6.97313
ALL	WBGene00015268	BE0003N10.3a	0.293592
ALL	WBGene00255598	BE0003N10.6a	0.231673
ALL	WBGene00007209	BE10.1	4.62717
ALL	WBGene00007210	BE10.2	0.306261
ALL	WBGene00007211	BE10.3	0.447461
ALL	WBGene00007212	BE10.4	0.211336
ALL	WBGene00007213	C01A2.1a	0.285895
ALL	WBGene00007214	C01A2.2a	2.05944
ALL	WBGene00007215	C01A2.3	9.05678
ALL	WBGene00007216	C01A2.4	14.0948
ALL	WBGene00007217	C01A2.5	40.2918
ALL	WBGene00007218	C01A2.6	0.026471
ALL	WBGene00007219	C01A2.7b	0.609177
ALL	WBGene00077546	C01A2.9	0.113695
ALL	WBGene00015284	C01B10.10	0.257734
ALL	WBGene00044294	C01B10.11	2.70814
ALL	WBGene00015278	C01B10.3	1.31634
ALL	WBGene00194839	C01B10.44	0.490672
ALL	WBGene00015279	C01B10.4a	0.177215
ALL	WBGene00001858	C01B10.5b	6.67257
ALL	WBGene00015280	C01B10.6b	3.02481
ALL	WBGene00015281	C01B10.7a	0.0147622
ALL	WBGene00015283	C01B10.9	13.4325
ALL	WBGene00005017	C01B12.1	0.259917
ALL	WBGene00015285	C01B12.2	1.98668
ALL	WBGene00015286	C01B12.3	0.304181
ALL	WBGene00015287	C01B12.4	0.504457
ALL	WBGene00015288	C01B12.5	0.0347976
ALL	WBGene00015291	C01B12.8	56.5409
ALL	WBGene00006283	C01B4.1	0.00200084
ALL	WBGene00006136	C01B4.10	0.00374838
ALL	WBGene00006284	C01B4.3	0.00218831
ALL	WBGene00005138	C01B4.5	0.0559368
ALL	WBGene00015270	C01B4.6	10.9991
ALL	WBGene00015271	C01B4.7a	0.595522
ALL	WBGene00015272	C01B4.8a	0.336579
ALL	WBGene00015273	C01B4.9a	14.5652
ALL	WBGene00015276	C01B7.5	0.0470107
ALL	WBGene00004457	C01B7.6	0.288158
ALL	WBGene00015277	C01B7.7	0.0541198
ALL	WBGene00007220	C01B9.1b	0.112109
ALL	WBGene00194890	C01B9.4	0.0267096
ALL	WBGene00000523	C01C10.1	1.02668
ALL	WBGene00015294	C01C10.2b	0.417701
ALL	WBGene00015295	C01C10.3	2.16485
ALL	WBGene00000526	C01C10.4	1.0068
ALL	WBGene00000186	C01C7.1a	3.23385
ALL	WBGene00015296	C01F1.1	15.4992
ALL	WBGene00015297	C01F1.2	24.8542
ALL	WBGene00015298	C01F1.3a	1.40251
ALL	WBGene00015299	C01F1.4	0.249662
ALL	WBGene00015300	C01F1.5	0.118719
ALL	WBGene00015301	C01F1.6	8.11318
ALL	WBGene00015303	C01F4.2a	0.0393835
ALL	WBGene00007221	C01F6.1	24.9938
ALL	WBGene00219207	C01F6.14	16.7345
ALL	WBGene00007222	C01F6.2	3.08995
ALL	WBGene00001413	C01F6.4a	20.6043
ALL	WBGene00000120	C01F6.5	104.392
ALL	WBGene00006438	C01F6.6b	1.53041
ALL	WBGene00002046	C01F6.8b	54.0048
ALL	WBGene00007223	C01F6.9a	248.203
ALL	WBGene00007230	C01G10.1	0.449519
ALL	WBGene00007237	C01G10.10a	4.74445
ALL	WBGene00006808	C01G10.11c	6.29817
ALL	WBGene00001021	C01G10.12	6.64431
ALL	WBGene00007239	C01G10.14	12.4518
ALL	WBGene00007240	C01G10.15	0.21861
ALL	WBGene00007241	C01G10.16	0.00643468
ALL	WBGene00007232	C01G10.5	0.0886325
ALL	WBGene00007233	C01G10.6	0.0317107
ALL	WBGene00007242	C01G12.1	1.39438
ALL	WBGene00007251	C01G12.11	0.179561
ALL	WBGene00044333	C01G12.13	1.50187
ALL	WBGene00219299	C01G12.16	0.0391689
ALL	WBGene00007243	C01G12.2	0.181599
ALL	WBGene00007245	C01G12.5	0.0387969
ALL	WBGene00007247	C01G12.7	0.0513527
ALL	WBGene00007248	C01G12.8	12.7117
ALL	WBGene00007249	C01G12.9	3.1203
ALL	WBGene00235291	C01G5.25	0.00905146
ALL	WBGene00015305	C01G5.3	1.43507
ALL	WBGene00015306	C01G5.4a	1.21289
ALL	WBGene00015307	C01G5.5	11.5817
ALL	WBGene00015308	C01G5.6	47.7355
ALL	WBGene00015309	C01G5.7b	0.0133746
ALL	WBGene00015310	C01G5.8a	7.35099
ALL	WBGene00015311	C01G5.9	0.547319
ALL	WBGene00007224	C01G6.2	3.25059
ALL	WBGene00007226	C01G6.4	16.023
ALL	WBGene00007227	C01G6.5	29.8489
ALL	WBGene00007228	C01G6.7	2.32545
ALL	WBGene00000289	C01G6.8a	9.09286
ALL	WBGene00007229	C01G6.9	0.205062
ALL	WBGene00015312	C01G8.1a	155.051
ALL	WBGene00000540	C01G8.2	2.04988
ALL	WBGene00000965	C01G8.3	14.7328
ALL	WBGene00001333	C01G8.5b	19.5411
ALL	WBGene00015313	C01G8.6	24.0406
ALL	WBGene00002717	C01G8.9d	9.97617
ALL	WBGene00000637	C01H6.1	0.0829878
ALL	WBGene00007252	C01H6.2	0.165351
ALL	WBGene00007253	C01H6.3	0.183833
ALL	WBGene00007254	C01H6.4	1.34412
ALL	WBGene00003622	C01H6.5a	5.55391
ALL	WBGene00007255	C01H6.6	2.77991
ALL	WBGene00007257	C01H6.8a	1.23839
ALL	WBGene00007258	C01H6.9	7.11601
ALL	WBGene00001781	C02A12.1	0.101655
ALL	WBGene00044090	C02A12.10	0.00505457
ALL	WBGene00015316	C02A12.3	0.00678929
ALL	WBGene00003096	C02A12.4	4.61225
ALL	WBGene00044088	C02A12.8	0.00492448
ALL	WBGene00015327	C02B10.2	89.6891
ALL	WBGene00015328	C02B10.3	0.338198
ALL	WBGene00015329	C02B10.4	190.213
ALL	WBGene00015330	C02B10.5b	18.9949
ALL	WBGene00015331	C02B10.6	13.0219
ALL	WBGene00000082	C02B4.1	0.0329347
ALL	WBGene00003616	C02B4.2	1.30153
ALL	WBGene00007259	C02B4.3	0.00315061
ALL	WBGene00045386	C02B4.4	0.143253
ALL	WBGene00219375	C02B8.12	0.0115178
ALL	WBGene00015321	C02B8.2	0.162651
ALL	WBGene00015322	C02B8.3	1.86828
ALL	WBGene00001953	C02B8.4	0.0364498
ALL	WBGene00015323	C02B8.5	0.0195611
ALL	WBGene00015324	C02B8.6	1.97113
ALL	WBGene00015332	C02C2.1	0.645235
ALL	WBGene00000845	C02C2.3	1.68053
ALL	WBGene00015333	C02C2.4	0.128098
ALL	WBGene00015334	C02C2.5	0.303751
ALL	WBGene00001130	C02C6.1b	10.8435
ALL	WBGene00007260	C02C6.2a	0.199907
ALL	WBGene00007261	C02C6.3a	1.42228
ALL	WBGene00007262	C02D4.1	0.0285469
ALL	WBGene00004777	C02D4.2e	0.0088022
ALL	WBGene00015335	C02D5.1	0.249412
ALL	WBGene00015336	C02D5.2a	0.766818
ALL	WBGene00043097	C02D5.4	42.7486
ALL	WBGene00015344	C02E11.1b	28.5816
ALL	WBGene00006244	C02E7.13	0.0827957
ALL	WBGene00015338	C02E7.1a	0.0107788
ALL	WBGene00005247	C02E7.4b	0.00684616
ALL	WBGene00015339	C02E7.6	35.4889
ALL	WBGene00015340	C02E7.7	11.7273
ALL	WBGene00006238	C02E7.9	0.00514479
ALL	WBGene00045215	C02F12.10a	0.0731055
ALL	WBGene00006643	C02F12.1b	0.152265
ALL	WBGene00006431	C02F12.4	7.57888
ALL	WBGene00015355	C02F12.5	0.830132
ALL	WBGene00015356	C02F12.7	0.380532
ALL	WBGene00015357	C02F12.8	8.2607
ALL	WBGene00006527	C02F4.2b	1.53115
ALL	WBGene00007264	C02F4.4	0.152045
ALL	WBGene00002231	C02F5.1	30.0114
ALL	WBGene00006628	C02F5.11	0.271663
ALL	WBGene00015352	C02F5.12	3.80158
ALL	WBGene00015353	C02F5.13	59.6059
ALL	WBGene00044445	C02F5.14	0.407264
ALL	WBGene00015345	C02F5.2	2.65708
ALL	WBGene00015346	C02F5.3	60.6628
ALL	WBGene00015347	C02F5.4	23.9729
ALL	WBGene00015348	C02F5.5	24.263
ALL	WBGene00015349	C02F5.6b	24.8724
ALL	WBGene00006627	C02F5.8	0.0798132
ALL	WBGene00003952	C02F5.9	433.104
ALL	WBGene00015360	C02G6.2	0.145732
ALL	WBGene00044803	C02G6.3	0.0503533
ALL	WBGene00015362	C02H6.2	0.4852
ALL	WBGene00001127	C02H7.1	0.164307
ALL	WBGene00015364	C02H7.2	0.00174096
ALL	WBGene00000086	C02H7.3a	0.247444
ALL	WBGene00007266	C03A3.1a	0.280681
ALL	WBGene00007267	C03A3.2	7.69218
ALL	WBGene00007268	C03A3.3	0.0220719
ALL	WBGene00284849	C03A3.9	0.130193
ALL	WBGene00015368	C03A7.10	0.00827332
ALL	WBGene00015369	C03A7.11	0.375141
ALL	WBGene00015371	C03A7.13	0.148698
ALL	WBGene00015366	C03A7.2	3.60106e-06
ALL	WBGene00004099	C03A7.4	0.0614854
ALL	WBGene00005929	C03A7.5	0.0299371
ALL	WBGene00000029	C03A7.7	0.0468237
ALL	WBGene00000030	C03A7.8	0.174009
ALL	WBGene00015372	C03B1.1	0.0354806
ALL	WBGene00003053	C03B1.12	128.714
ALL	WBGene00015381	C03B1.13	0.664543
ALL	WBGene00015382	C03B1.14	0.744505
ALL	WBGene00015373	C03B1.2	0.00140455
ALL	WBGene00015374	C03B1.3	0.0245446
ALL	WBGene00015376	C03B1.5	0.0671716
ALL	WBGene00015377	C03B1.6b	0.0252899
ALL	WBGene00015378	C03B1.7a	1.44573
ALL	WBGene00015385	C03B8.2	20.2204
ALL	WBGene00015386	C03B8.3	1.18758
ALL	WBGene00003002	C03B8.4	12.4059
ALL	WBGene00007269	C03C10.2	1.48909
ALL	WBGene00004392	C03C10.3	1075.52
ALL	WBGene00007270	C03C10.4	109.428
ALL	WBGene00007271	C03C10.5	0.50112
ALL	WBGene00007273	C03C10.7	0.0452371
ALL	WBGene00007274	C03C11.1	19.2652
ALL	WBGene00001483	C03C11.2	10.9459
ALL	WBGene00007275	C03D6.1	0.7423
ALL	WBGene00000466	C03D6.3b	11.169
ALL	WBGene00003800	C03D6.4	37.5954
ALL	WBGene00007277	C03D6.5	52.5564
ALL	WBGene00007278	C03D6.6	65.1312
ALL	WBGene00004437	C03D6.8	141.054
ALL	WBGene00219796	C03D6.9	10.0164
ALL	WBGene00001645	C03E10.4	21.3998
ALL	WBGene00007282	C03E10.5	1.04951
ALL	WBGene00007283	C03E10.6	0.717536
ALL	WBGene00015387	C03F11.1	0.027599
ALL	WBGene00015388	C03F11.2	0.011166
ALL	WBGene00015391	C03G5.1	30.667
ALL	WBGene00044338	C03G5.10	0.679181
ALL	WBGene00044339	C03G5.11	0.640296
ALL	WBGene00044340	C03G5.12	0.539862
ALL	WBGene00044357	C03G5.13	0.513739
ALL	WBGene00015392	C03G5.2	0.907665
ALL	WBGene00023477	C03G5.8	0.87903
ALL	WBGene00044337	C03G5.9	0.513739
ALL	WBGene00015396	C03G6.10	0.045738
ALL	WBGene00015397	C03G6.12a	0.0180488
ALL	WBGene00015399	C03G6.14	0.0459582
ALL	WBGene00015400	C03G6.15	4.41793
ALL	WBGene00015401	C03G6.16	0.00543193
ALL	WBGene00015402	C03G6.17	0.221472
ALL	WBGene00005647	C03G6.19	4.52594
ALL	WBGene00005602	C03G6.3a	0.584057
ALL	WBGene00015393	C03G6.5	0.994993
ALL	WBGene00015394	C03G6.6	0.00612442
ALL	WBGene00015395	C03G6.8	0.0737139
ALL	WBGene00007284	C03H12.1a	1.4215
ALL	WBGene00015404	C03H5.2	8.83981
ALL	WBGene00015405	C03H5.3a	51.8669
ALL	WBGene00015406	C03H5.4a	0.119062
ALL	WBGene00015407	C03H5.5	1.19468
ALL	WBGene00015408	C03H5.6	0.104991
ALL	WBGene00015409	C03H5.7a	0.137028
ALL	WBGene00206366	C03H5.9	0.0748095
ALL	WBGene00007285	C04A11.1	0.0871164
ALL	WBGene00007286	C04A11.2	1.4006
ALL	WBGene00007287	C04A11.3	7.14637
ALL	WBGene00000074	C04A11.4	1.35309
ALL	WBGene00007288	C04A11.5	0.13487
ALL	WBGene00206529	C04A2.15	0.132069
ALL	WBGene00001194	C04A2.3a	7.36467
ALL	WBGene00007290	C04B4.2	28.7002
ALL	WBGene00007291	C04B4.3	0.0184034
ALL	WBGene00015411	C04C3.1	0.00786662
ALL	WBGene00219410	C04C3.14	0.0161631
ALL	WBGene00015412	C04C3.2	0.103101
ALL	WBGene00015413	C04C3.3	27.4051
ALL	WBGene00015414	C04C3.4	65.509
ALL	WBGene00001119	C04C3.5b	0.616317
ALL	WBGene00015416	C04C3.6	0.00579451
ALL	WBGene00015417	C04C3.7	0.0275752
ALL	WBGene00195067	C04C3.9	0.116652
ALL	WBGene00015418	C04D8.1c	2.35584
ALL	WBGene00015433	C04E12.2	0.877958
ALL	WBGene00015434	C04E12.4	0.0643442
ALL	WBGene00015435	C04E12.5b	0.00323213
ALL	WBGene00015437	C04E12.7	0.849774
ALL	WBGene00005093	C04E6.10	0.00610447
ALL	WBGene00015425	C04E6.11	6.78347
ALL	WBGene00015426	C04E6.12d	0.0909457
ALL	WBGene00015427	C04E6.13	0.564117
ALL	WBGene00015419	C04E6.2	0.00970339
ALL	WBGene00015421	C04E6.4	0.284118
ALL	WBGene00015422	C04E6.5	0.865067
ALL	WBGene00001698	C04E6.6	0.00498508
ALL	WBGene00015423	C04E6.7	0.647943
ALL	WBGene00015428	C04E7.1	0.00789422
ALL	WBGene00015429	C04E7.2	2.61126
ALL	WBGene00015430	C04E7.3	0.130806
ALL	WBGene00045270	C04E7.5	0.138237
ALL	WBGene00002989	C04F1.3	0.360096
ALL	WBGene00007297	C04F12.1	10.7735
ALL	WBGene00001405	C04F12.10	36.1727
ALL	WBGene00077685	C04F12.12	13.3759
ALL	WBGene00219286	C04F12.16	10.5416
ALL	WBGene00002069	C04F12.3	0.34672
ALL	WBGene00007301	C04F12.7	56.6248
ALL	WBGene00007302	C04F12.8	0.72228
ALL	WBGene00005300	C04F2.1	0.033829
ALL	WBGene00005437	C04F2.4	0.00566174
ALL	WBGene00006782	C04F5.3	0.0531964
ALL	WBGene00015447	C04F5.5	0.00419924
ALL	WBGene00015448	C04F5.6	0.0192687
ALL	WBGene00015449	C04F5.7	3.53563
ALL	WBGene00015450	C04F5.8	37.6251
ALL	WBGene00015451	C04F5.9	4.05668
ALL	WBGene00006929	C04F6.1	852.661
ALL	WBGene00000503	C04F6.3	20.678
ALL	WBGene00000990	C04F6.5	2.61545
ALL	WBGene00195081	C04F6.7	0.00353891
ALL	WBGene00007309	C04G2.10a	1.23816
ALL	WBGene00007304	C04G2.1a	0.604803
ALL	WBGene00007305	C04G2.2	7.3746
ALL	WBGene00003432	C04G2.4	1360.88
ALL	WBGene00007306	C04G2.5	3.45889
ALL	WBGene00001204	C04G2.7	0.132211
ALL	WBGene00007308	C04G2.9	381.005
ALL	WBGene00015458	C04G6.10	0.164469
ALL	WBGene00077489	C04G6.13	0.0163333
ALL	WBGene00003402	C04G6.1a	0.291536
ALL	WBGene00015453	C04G6.2	0.0712326
ALL	WBGene00004040	C04G6.3	4.82508
ALL	WBGene00015454	C04G6.4	16.3022
ALL	WBGene00015455	C04G6.5	4.66256e-07
ALL	WBGene00015456	C04G6.6	2.11554
ALL	WBGene00015457	C04G6.7	0.221974
ALL	WBGene00007312	C04H5.1	17.2444
ALL	WBGene00007313	C04H5.2	0.506974
ALL	WBGene00007314	C04H5.3	0.0087724
ALL	WBGene00003392	C04H5.6a	6.56728
ALL	WBGene00007315	C04H5.7b	1.35967
ALL	WBGene00007316	C04H5.8a	0.364854
ALL	WBGene00004083	C05A2.1	1.54789
ALL	WBGene00003999	C05A9.1a	0.238827
ALL	WBGene00007317	C05A9.2	1.328
ALL	WBGene00003043	C05B10.1b	14.2657
ALL	WBGene00045242	C05B5.11	2.45048
ALL	WBGene00194886	C05B5.12	2.52768
ALL	WBGene00219280	C05B5.16	0.0266859
ALL	WBGene00007320	C05B5.2	73.2449
ALL	WBGene00004100	C05B5.3	0.463937
ALL	WBGene00007321	C05B5.4	0.265819
ALL	WBGene00007322	C05B5.5a	0.203323
ALL	WBGene00007323	C05B5.6	1.11086
ALL	WBGene00004344	C05B5.7b	0.644542
ALL	WBGene00007324	C05B5.8	2.1591
ALL	WBGene00007328	C05C10.1	0.0770989
ALL	WBGene00007329	C05C10.2b	9.80418
ALL	WBGene00007330	C05C10.3	41.3245
ALL	WBGene00007332	C05C10.5a	277.612
ALL	WBGene00007333	C05C10.6b	96.7617
ALL	WBGene00007334	C05C10.7	12.1644
ALL	WBGene00086567	C05C10.8	0.3969
ALL	WBGene00007335	C05C12.1	4.12243
ALL	WBGene00001795	C05C12.3	0.308213
ALL	WBGene00007336	C05C12.4	1.39069
ALL	WBGene00007337	C05C12.5	19.8596
ALL	WBGene00007338	C05C12.6	0.342652
ALL	WBGene00015460	C05C8.1a	23.8113
ALL	WBGene00015461	C05C8.2	48.887
ALL	WBGene00001563	C05C8.4	25.2759
ALL	WBGene00015462	C05C8.5	11.8287
ALL	WBGene00015463	C05C8.6	33.6754
ALL	WBGene00015465	C05C8.8	0.00571062
ALL	WBGene00007325	C05C9.1	0.0212779
ALL	WBGene00007327	C05C9.3	0.0886094
ALL	WBGene00015477	C05D10.1a	5.98549
ALL	WBGene00015478	C05D10.2a	0.175602
ALL	WBGene00015479	C05D10.3a	0.242083
ALL	WBGene00015480	C05D10.4b	0.220203
ALL	WBGene00015481	C05D11.1	53.8252
ALL	WBGene00015487	C05D11.10	73.0912
ALL	WBGene00003214	C05D11.11a	182.638
ALL	WBGene00015488	C05D11.13b	7.34336
ALL	WBGene00006516	C05D11.2	19.7064
ALL	WBGene00006515	C05D11.3	142.12
ALL	WBGene00002881	C05D11.4	0.880305
ALL	WBGene00015483	C05D11.5	2.04872
ALL	WBGene00003523	C05D11.6b	0.136596
ALL	WBGene00015485	C05D11.8	1.25694
ALL	WBGene00015486	C05D11.9	11.8015
ALL	WBGene00007340	C05D12.2	0.112298
ALL	WBGene00007341	C05D12.4	13.8125
ALL	WBGene00007342	C05D12.5	24.5133
ALL	WBGene00044029	C05D12.7	0.0264725
ALL	WBGene00015470	C05D2.10b	103.087
ALL	WBGene00000900	C05D2.1e	6.40837
ALL	WBGene00015467	C05D2.3	3.97677
ALL	WBGene00000239	C05D2.4b	5.3893
ALL	WBGene00001514	C05D2.5	37.0854
ALL	WBGene00015468	C05D2.6b	15.9405
ALL	WBGene00015469	C05D2.8	7.52369
ALL	WBGene00015472	C05D9.3	0.75257
ALL	WBGene00015473	C05D9.4	0.0271297
ALL	WBGene00002062	C05D9.5	4.66836
ALL	WBGene00015474	C05D9.7	4.67814
ALL	WBGene00015476	C05D9.9b	0.982169
ALL	WBGene00015492	C05E11.1b	10.742
ALL	WBGene00015494	C05E11.3b	1.56299
ALL	WBGene00000133	C05E11.4	0.0530879
ALL	WBGene00000136	C05E11.5	3.19651
ALL	WBGene00015495	C05E11.6	0.338199
ALL	WBGene00015496	C05E11.7	0.00192945
ALL	WBGene00001455	C05E11.8a	1.28906
ALL	WBGene00005613	C05E4.10	0.0068392
ALL	WBGene00005612	C05E4.11	0.0221644
ALL	WBGene00006288	C05E4.13a	0.0120325
ALL	WBGene00005228	C05E4.14e	0.0117104
ALL	WBGene00206359	C05E4.15a	0.0242173
ALL	WBGene00006087	C05E4.2b	0.00616473
ALL	WBGene00005642	C05E4.3	2.2524
ALL	WBGene00006182	C05E4.6a	0.00462703
ALL	WBGene00001564	C05E4.9b	19.9522
ALL	WBGene00007343	C05E7.1	0.376949
ALL	WBGene00007344	C05E7.2	0.162602
ALL	WBGene00007345	C05E7.3	0.131894
ALL	WBGene00007346	C05E7.4	0.0748943
ALL	WBGene00007347	C05G5.1	0.315609
ALL	WBGene00007348	C05G5.2a	3.78839
ALL	WBGene00007349	C05G5.3	1.05584
ALL	WBGene00007351	C05G5.5a	0.118482
ALL	WBGene00050939	C05G5.7	0.441074
ALL	WBGene00015497	C05G6.1	0.98322
ALL	WBGene00000518	C05H8.1b	0.0656564
ALL	WBGene00007352	C06A1.1	191.421
ALL	WBGene00007353	C06A1.2b	0.414522
ALL	WBGene00007354	C06A1.3	15.5856
ALL	WBGene00007355	C06A1.5	613.598
ALL	WBGene00007356	C06A1.6	0.240799
ALL	WBGene00044235	C06A1.7	0.0866637
ALL	WBGene00255702	C06A12.19	0.794668
ALL	WBGene00007357	C06A12.3a	1.52774
ALL	WBGene00001550	C06A12.4a	0.00216118
ALL	WBGene00007358	C06A12.5	0.0670494
ALL	WBGene00015499	C06A5.1	3.88832
ALL	WBGene00004803	C06A5.11a	8.91375
ALL	WBGene00015500	C06A5.2	3.56213
ALL	WBGene00015501	C06A5.3a	7.5168
ALL	WBGene00006823	C06A5.7b	3.15263
ALL	WBGene00004380	C06A5.9	23.7305
ALL	WBGene00015507	C06A6.2b	0.771067
ALL	WBGene00015510	C06A6.5	5.73096
ALL	WBGene00015511	C06A6.7	1.46002
ALL	WBGene00015513	C06A8.2	25.4422
ALL	WBGene00015514	C06A8.3	319.155
ALL	WBGene00004823	C06A8.4	97.5935
ALL	WBGene00015515	C06A8.5	23.4144
ALL	WBGene00015516	C06A8.6	9.80479
ALL	WBGene00015517	C06A8.8a	0.0640004
ALL	WBGene00001615	C06A8.9a	0.116112
ALL	WBGene00044114	C06B3.12	0.0103464
ALL	WBGene00044115	C06B3.13	0.00103454
ALL	WBGene00189947	C06B3.16	0.144843
ALL	WBGene00007361	C06B3.2	0.0281098
ALL	WBGene00007362	C06B3.3	4.41038
ALL	WBGene00007363	C06B3.4	11.6981
ALL	WBGene00007366	C06B3.7	0.0275749
ALL	WBGene00001552	C06B3.8	0.0166609
ALL	WBGene00007367	C06B8.1	0.0542624
ALL	WBGene00005428	C06B8.10	0.0142869
ALL	WBGene00007370	C06B8.4	0.00480503
ALL	WBGene00005429	C06B8.6	0.00687126
ALL	WBGene00007372	C06B8.7	0.46874
ALL	WBGene00044169	C06C3.10	1.17919
ALL	WBGene00175031	C06C3.12	0.210645
ALL	WBGene00003196	C06C3.1c	6.10505
ALL	WBGene00007374	C06C3.3	0.0604439
ALL	WBGene00007375	C06C3.4	0.264059
ALL	WBGene00007377	C06C3.7	1.88624
ALL	WBGene00007378	C06C3.8a	0.435937
ALL	WBGene00014668	C06C3.9	0.207761
ALL	WBGene00003653	C06C6.4	0.0504097
ALL	WBGene00007381	C06C6.7	0.740276
ALL	WBGene00007382	C06C6.8	0.758843
ALL	WBGene00007383	C06C6.9	0.104195
ALL	WBGene00015518	C06E1.1	23.148
ALL	WBGene00015525	C06E1.10	3.12841
ALL	WBGene00015526	C06E1.11	1.05114
ALL	WBGene00015519	C06E1.3	0.550907
ALL	WBGene00001612	C06E1.4	0.0440976
ALL	WBGene00015521	C06E1.6	4.11075
ALL	WBGene00015522	C06E1.7	0.2538
ALL	WBGene00015523	C06E1.8	0.090305
ALL	WBGene00015524	C06E1.9	11.8666
ALL	WBGene00015527	C06E2.1	0.144823
ALL	WBGene00015528	C06E2.2	0.0136342
ALL	WBGene00006716	C06E2.3	0.0108682
ALL	WBGene00006717	C06E2.7	0.150704
ALL	WBGene00015531	C06E4.2b	0.0487641
ALL	WBGene00015532	C06E4.3	0.571173
ALL	WBGene00015535	C06E4.6	0.218368
ALL	WBGene00015536	C06E4.7	0.104
ALL	WBGene00015537	C06E4.8	0.113968
ALL	WBGene00015538	C06E7.1a	84.9976
ALL	WBGene00015539	C06E7.2b	0.16995
ALL	WBGene00015541	C06E7.4a	0.401836
ALL	WBGene00004973	C06E7.6	0.272711
ALL	WBGene00005728	C06E7.7	0.00522743
ALL	WBGene00189995	C06E7.88	0.938759
ALL	WBGene00004182	C06E8.3d	0.831599
ALL	WBGene00015544	C06E8.5	0.0636904
ALL	WBGene00015545	C06G1.1b	0.287767
ALL	WBGene00015546	C06G1.2	0.237859
ALL	WBGene00015547	C06G1.4	11.3999
ALL	WBGene00000585	C06G3.10	12.5258
ALL	WBGene00006572	C06G3.11	128.353
ALL	WBGene00002228	C06G3.2	47.5793
ALL	WBGene00015549	C06G3.3	2.12319
ALL	WBGene00015551	C06G3.5a	7.50999
ALL	WBGene00015552	C06G3.6	5.89344
ALL	WBGene00015554	C06G3.8b	58.5968
ALL	WBGene00015557	C06G4.1	8.20457
ALL	WBGene00000542	C06G4.2d	15.3761
ALL	WBGene00015558	C06G4.4	11.1491
ALL	WBGene00015559	C06G4.5	0.141851
ALL	WBGene00044446	C06G4.6	0.0467417
ALL	WBGene00007384	C06G8.1	2.46738
ALL	WBGene00014669	C06G8.3c	1.52436
ALL	WBGene00007386	C06H2.2	10.7721
ALL	WBGene00007387	C06H2.3a	12.5037
ALL	WBGene00007388	C06H2.4	1.04552
ALL	WBGene00007389	C06H2.5b	0.0149703
ALL	WBGene00007390	C06H2.6a	124.579
ALL	WBGene00007391	C06H2.7b	22.1706
ALL	WBGene00219446	C06H5.13	0.596379
ALL	WBGene00219447	C06H5.14	0.596379
ALL	WBGene00007393	C06H5.2	1.28799
ALL	WBGene00007394	C06H5.6b	1.22657
ALL	WBGene00044795	C06H5.8a	1.42681
ALL	WBGene00001821	C07A12.1b	0.265295
ALL	WBGene00015560	C07A12.2	0.111967
ALL	WBGene00003628	C07A12.3a	0.841402
ALL	WBGene00005008	C07A12.5a	13.1644
ALL	WBGene00015561	C07A12.7c	2.91835
ALL	WBGene00007396	C07A4.1	0.220637
ALL	WBGene00007397	C07A4.2	0.281318
ALL	WBGene00007398	C07A4.3	0.266258
ALL	WBGene00003572	C07A9.11	0.400521
ALL	WBGene00043994	C07A9.12	0.340536
ALL	WBGene00044227	C07A9.13	1.36292
ALL	WBGene00006579	C07A9.3b	23.915
ALL	WBGene00003571	C07A9.4	0.308901
ALL	WBGene00007401	C07A9.5	0.153617
ALL	WBGene00007402	C07A9.6	0.647369
ALL	WBGene00007403	C07A9.7a	6.95
ALL	WBGene00007404	C07A9.8	0.304119
ALL	WBGene00007405	C07A9.9	1.00402
ALL	WBGene00007407	C07B5.2	0.0255487
ALL	WBGene00007408	C07B5.3	0.0156894
ALL	WBGene00007409	C07B5.4b	0.107672
ALL	WBGene00003828	C07B5.5	14.179
ALL	WBGene00007410	C07B5.6	0.0830233
ALL	WBGene00195209	C07B5.8	13.6163
ALL	WBGene00007411	C07C7.1	0.363913
ALL	WBGene00015566	C07D10.1	0.459642
ALL	WBGene00003526	C07D10.4	0.433091
ALL	WBGene00015569	C07D10.5	4.49915
ALL	WBGene00044673	C07D10.6	0.658364
ALL	WBGene00015564	C07D8.5	0.0505237
ALL	WBGene00015565	C07D8.6	309.859
ALL	WBGene00007420	C07E3.10	1.21723
ALL	WBGene00007412	C07E3.1b	19.2975
ALL	WBGene00007413	C07E3.2	9.67785
ALL	WBGene00007414	C07E3.3b	0.235284
ALL	WBGene00007415	C07E3.4	2.52676
ALL	WBGene00007416	C07E3.5	0.011724
ALL	WBGene00007417	C07E3.6	10.3732
ALL	WBGene00007418	C07E3.8	0.00754963
ALL	WBGene00007419	C07E3.9	4.55576
ALL	WBGene00006593	C07F11.1	4.5953
ALL	WBGene00015570	C07F11.2	0.382882
ALL	WBGene00006620	C07G1.1	0.0562435
ALL	WBGene00235296	C07G1.15	7.90913
ALL	WBGene00003961	C07G1.3a	7.55405
ALL	WBGene00006957	C07G1.4b	4.82648
ALL	WBGene00015572	C07G1.6	4.97733
ALL	WBGene00015573	C07G1.7	0.000315193
ALL	WBGene00044608	C07G1.8	147.143
ALL	WBGene00000465	C07G2.1a	812.359
ALL	WBGene00000223	C07G2.2b	16.7873
ALL	WBGene00015578	C07G3.10	0.17315
ALL	WBGene00269378	C07G3.15a	0.00725561
ALL	WBGene00015574	C07G3.2	0.172797
ALL	WBGene00006258	C07G3.3a	0.192069
ALL	WBGene00006259	C07G3.5	0.00453464
ALL	WBGene00006256	C07G3.6	0.0981512
ALL	WBGene00015576	C07G3.8b	0.0327386
[truncated: 14,996 more rows]

## Sheet: TableS6
Supplementary Table S6. The detailed information of 168 cases of recently gained introns in Caenorhabditis
	Intron-gained gene						Gained intron
Species	GeneID	Chromosome	Strand	Intron number	Gene length (bp)	CDS length (bp)	Site on chromosome	Site on protein	Site on CDS	Relative position	Intron length (bp)	GC%	RNA-Seq evidence	Sequence	5'_15bp	3'_25bp	Microhomology_2bp	Microhomology_3bp	Microhomology_4bp	Microhomology_5bp
C. angaria	Cang_2012_03_13_00001.g40|Cang_2012_03_13_00001.g40.t2	Cang_2012_03_13_00001	+	11	3629	2115	292267-292324	621.33	1864	0.118676	58	0.362069	Yes	gtaactttctctttcctcctcaaaattccagaactcctcagacatttctttaattcag	TCAAGgtaactttct	cagacatttctttaattcagCACAC	present	absent	absent	absent
C. angaria	Cang_2012_03_13_00001.g81|Cang_2012_03_13_00001.g81.t2	Cang_2012_03_13_00001	-	6	6149	1221	491513-492633	119	357	0.707617	1121	0.23818	Yes	gtaagggttttttggatgggaaaattaggcctgaaatggtgtaatttttatttttgcactaaaattcagcctaaaattttttaatcttttttttttattttgtgggaattttggcctgtgtctgagaaaatccacgtggaaattttccaaaatcaaaaaacaaaaaaacaagattttctgggttatgaaaaatcttactgtttcaaaacatttttgactgaaaaatatcactttttaacggaaaaacaataaaaaatttgctgtttttcaagaaannnnnnnnnnggtgggttgtttttggataagaaaatgggagatttataagtttgaagtggtgtaattttgatttttgcactaaaattcagcctaaaattttttaatgtgaaaattctgtgtgaa…	CACAAgtaagggttt	aaatgtgcaattatttccagGTCAC	present	absent	absent	absent
C. angaria	Cang_2012_03_13_00004.g364|Cang_2012_03_13_00004.g364.t1	Cang_2012_03_13_00004	+	3	2189	945	387339-387595	233	699	0.260317	257	0.256809	Yes	gtaagatttttatagggcgatagaaaattcttctgtccattttcaagttattttgaagcattaaactatctgaaatcaaaaactctaaaaagttccaattctcggaagaattttcttgcaataaaatttgatttcgaaatttagcctattcaaaaaaaatttctgaaaattaagctaattttcagagacgtttttttatatttagaaaaagtgcaaatttttttaggcctattttgtcctaattcctaatttttcag	AATTGgtaagatttt	cctaattcctaatttttcagAATCT	absent	absent	absent	absent
C. angaria	Cang_2012_03_13_00006.g539|Cang_2012_03_13_00006.g539.t1	Cang_2012_03_13_00006	-	10	7286	1920	351302-351395	253	759	0.604688	94	0.37234	Yes	gtcagctttttcattgattttcagccgaaaatccggcttaaaatcgtggattttgagccaaaaacccgatttccaacctgaaattttatttcag	AAGAGgtcagctttt	aacctgaaattttatttcagGAAGC	present	present	absent	absent
C. angaria	Cang_2012_03_13_00009.g729|Cang_2012_03_13_00009.g729.t1	Cang_2012_03_13_00009	-	10	21980	3192	149438-150071	588	1764	0.447368	634	0.250789	Yes	gtgagttttttgaaccgcgatgatcttaaaatcgggagtggaaaatgtggaaaattttagtagaaattttgaaacagtaaattttatttcaatggaaaattgaagtgttttatcaaactccaaatttttgttatgaagaaattttgaaacagtaaatttttcgcaattttattgaagaactggaacagttttaaataatttcgagatttcttaatggcaaatttcgaaacagtaatttttctgaatgaaaagctgcaacactttttgagaattctaagattattttttgaaaaaattgaaacagtgttgtttgccattcttcgattaaaattcgaattttcttgaaaaactattaggaagttttgaaacagtaaatttttcaattgaattttgatcggt…	AAGATgtgagttttt	aaacctttattttttctcagGTTCT	present	absent	absent	absent
C. angaria	Cang_2012_03_13_00011.g854|Cang_2012_03_13_00011.g854.t1	Cang_2012_03_13_00011	+	3	2773	1431	207602-208068	313	939	0.343816	467	0.441113	Yes	gtgagaagcctagaagaagccctaaaggcatagaagtagcccggttaggaaaagcctagaaaaaaattcggaagcctagaagtagccctgaaagcttagaataagaagcgttttttctcatttttggttaggcttagataagcccaggtctatgtttaggcctaggcctagccatttggtcgagcctgaagaaaaacgagcctgaactgggcccgaagtcaatttttgcgagttcaaatctgattaagcctacggttaagcctaatattacctaagggtaggcctgagcctagaaaccctaaaagcctagaagaagccttggaagcctagaataaggcctaaaagcctagaagaagccctaaacacccaaaagaaggtctcaaagcctagaataagcct…	GGCAGgtgagaagcc	gcctgaacacctatttccagGTCAT	present	present	present	present
C. angaria	Cang_2012_03_13_00013.g940|Cang_2012_03_13_00013.g940.t2	Cang_2012_03_13_00013	-	9	3172	1239	263335-263380	237	711	0.42615	46	0.26087	Yes	gtaaaaaatgtgaaaatctcaaaaacacaaaaatctcaaattccag	TTCAGgtaaaaaatg	acaaaaatctcaaattccagGACGT	present	present	present	absent
C. angaria	Cang_2012_03_13_00017.g1129|Cang_2012_03_13_00017.g1129.t1	Cang_2012_03_13_00017	+	4	7795	777	234006-235350	209	627	0.19305	1345	0.266914	Yes	gttggttttcattttttttttcttggggaaaaatttactgtttcaagtaatttttaattcaaattctggtttttttcaaaccgttgattatttctttgatattataaaaattttctttgaaaaaatttactgtttcaagtaattttgaattgaaaaatggaatatttcgaaatgttatttgagtttttatcgaattcactaaatatttttatctggattttttgctgaaaatttactgtttcactgaattgttaattgactcaggcaaatcgtcccaccggtgggaaaccggtgggaaaaatgaacaaaaacaccggtggaacacctctttttggtgttcagacggtgttcaaacggtgttaagcgagtgttaaggtggcggtacaccggtgctattat…	AAAAGgttggttttc	taattttcaaatttttccagGATCG	present	present	absent	absent
C. angaria	Cang_2012_03_13_00018.g1167|Cang_2012_03_13_00018.g1167.t1	Cang_2012_03_13_00018	-	9	10564	2283	203191-203907	497.33	1492	0.346474	717	0.348675	Yes	gtgagtttttcagggctttcttgggctttctgaggctttttaaggcttctggaaacttctcaaggcttctggaaacttctcaaggcttctggaaactgagcctacagtaagacatattgtgatttacagtaggagaatatcgatttttttttgttctagaacattttcaagggtttcagattcatttaatctgaaattttggattttaagctgaatttgggcgtgattcgattactgtagaacctgcagatctaactatagggagaatttggacagaatctaagctacagtaatcaaactgcaaaatcatacagtagtttttttgtcaaaaacctctgaaattataaggcctacagtacacacaagtacggtagaaaaaaacctgcagatctaactctg…	TGTTGgtgagttttt	aattttcaaaaattttccagATTCC	absent	absent	absent	absent
C. angaria	Cang_2012_03_13_00022.g1336|Cang_2012_03_13_00022.g1336.t1	Cang_2012_03_13_00022	-	3	1309	1137	5980-6028	332	996	0.124011	49	0.244898	Yes	gtttgaatttttcttgaaaatctgaaaccctattcaaaaaaaatttcag	AAGAGgtttgaattt	ctattcaaaaaaaatttcagATGCT	present	absent	absent	absent
C. angaria	Cang_2012_03_13_00022.g1365|Cang_2012_03_13_00022.g1365.t1	Cang_2012_03_13_00022	-	5	2078	1575	84159-84207	333.67	1001	0.364444	49	0.265306	Yes	gtgagtaattttcctcaagattcatatttaacagtgagatattttatag	GGAAAgtgagtaatt	aacagtgagatattttatagAGATG	absent	absent	absent	absent
C. angaria	Cang_2012_03_13_00024.g1456|Cang_2012_03_13_00024.g1456.t1	Cang_2012_03_13_00024	-	6	1838	1158	24785-24839	303	909	0.215026	55	0.254545	Yes	gtctgtgattatttttttttctctgataaggctacattttcataattttttgtag	CAGAAgtctgtgatt	attttcataattttttgtagATTAA	absent	absent	absent	absent
C. angaria	Cang_2012_03_13_00024.g1481|Cang_2012_03_13_00024.g1481.t2	Cang_2012_03_13_00024	-	10	3714	1986	152150-152216	586	1758	0.114804	67	0.164179	Yes	gttagttttttttcactaaatttattactttttttaaatatggtttttacaaataacaaaatttcag	ACCACgttagttttt	tacaaataacaaaatttcagACACT	present	absent	absent	absent
C. angaria	Cang_2012_03_13_00024.g1496|Cang_2012_03_13_00024.g1496.t1	Cang_2012_03_13_00024	-	7	5325	1866	245420-246212	447.67	1343	0.280279	793	0.442623	Yes	gtgagatttttgagggggcattcaaaattattagaattataccaagatttctgaaaaatccaagatttatggttgattttctgagagtttccactctctagacgctgatccttaaaaattgaattttctaggctcggctgcttgttaatgtggatctcaaggagcggctcctagacaattaggttctctaggagcggctacttgacatctagcccttctagggttggctatttgacattgaagctatcaagactcggctgcttgccaaggtggatctcaaggagcggctcctagacaattaggttctctaggcgagcctacttgaaaactgagttgtctagtcaccgttccttgacaattgaattttctaggcttcattacttgacattgaagctatca…	GCACAgtgagatttt	aatccccattttttctccagAAAAA	absent	absent	absent	absent
C. angaria	Cang_2012_03_13_00024.g1496|Cang_2012_03_13_00024.g1496.t1	Cang_2012_03_13_00024	-	7	5325	1866	245222-245275	495.67	1487	0.203108	54	0.203704	Yes	gtaatttgaatttttctaacaatttttttgaaatcaaaacgtttttctttgtag	TGGAGgtaatttgaa	caaaacgtttttctttgtagAAAAG	present	absent	absent	absent
C. angaria	Cang_2012_03_13_00026.g1558|Cang_2012_03_13_00026.g1558.t1	Cang_2012_03_13_00026	-	5	2095	1482	20269-20561	223	669	0.548583	293	0.238908	Yes	gttagttggttttttagttttcaaaaaacgttcacatctaaaaattcacttttttttgatttacagaaggtaaaattccaagttcaggcaaaaataagtttatcagatgtttatcttaactttatggttaggaatgaaatataatcgcatgagatttttctgaatttgtactttattctttacatacactaattttcagaaaagttttatcctcactgttttttgtttttttttagagaatgaaaaatatgatgaaaatctgaattattcttctaaatctttataaatttcag	TAAAGgttagttggt	taaatctttataaatttcagTTGAA	present	absent	absent	absent
C. angaria	Cang_2012_03_13_00027.g1629|Cang_2012_03_13_00027.g1629.t1	Cang_2012_03_13_00027	+	3	1893	1110	132043-132093	279	837	0.245946	51	0.333333	Yes	gtgagttttttattgtttgaaatcgggggtgaaaaacattgttttttgcag	CAATTgtgagttttt	aaaaacattgttttttgcagCAACA	absent	absent	absent	absent
C. angaria	Cang_2012_03_13_00028.g1674|Cang_2012_03_13_00028.g1674.t1	Cang_2012_03_13_00028	+	4	3941	2076	189665-190355	455.33	1366	0.342004	691	0.327062	Yes	gtgagtttttttggcgggaaaattttttttttttgaaaatttttgaaaaacttttaaaaatgttcaacttttacgtcacaaaaaatttaagaaaaaatatacgtggccgaacttttccggtggcctagaaatgtcggaaattcggccaaagcaacaaaatcgctctaatgttgcgaaaattcacattattggagcgagttttctgtcttggccgaattcccgctgaaaatgagctgaaaatcgctgaaaatgaagatttccatgattttcagcacaaaattctgatctaaaaacatttttgtgctgaaactcgtagaaaacctgaaaatcaatgattttgaacgaaaaatcgagaattttcgaaaaaaaatgaaagatatatatggccgaacttttccg…	ATTCGgtgagttttt	aaaaaactgagaatttacagAAATC	absent	absent	absent	absent
C. angaria	Cang_2012_03_13_00031.g1796|Cang_2012_03_13_00031.g1796.t1	Cang_2012_03_13_00031	-	10	3243	2163	94353-94405	528	1584	0.267684	53	0.264151	Yes	gtacggtagattttttgtgggaaaaaatattgactaataaaattattatccag	CACAGgtacggtaga	ctaataaaattattatccagGCCAA	present	present	present	absent
C. angaria	Cang_2012_03_13_00032.g1838|Cang_2012_03_13_00032.g1838.t1	Cang_2012_03_13_00032	-	4	5374	1428	88950-91480	367	1101	0.228992	2531	0.324773	Yes	gtgggttttttttttgaaagggggaagtttgaggcctgtgaaaaagtagaaatattcctgatattcaaaatatttattagtctgaattccaaaataaattccaaattcaactaacaataaatatcaaaattagagctccattttatttttatcaattcaaaaaaaagtttgatatcaaattgaaacagtagaaatattcctaatagttattaattaaaattcaaaaaatgtccaaatcagagctcctttcttttggaattatattcaaaatccatcgaaagactagtttttgcttgtgcacatcgatttagctcatctcgatgagtcaattcaaaatcaatatatctataaatcatatagaaaaatgaggcgagattgacaagttgaagaagaattata…	TGCAAgtgggttttt	aaaaatcctcttttttgcagCTCCA	present	present	present	absent
C. angaria	Cang_2012_03_13_00033.g1888|Cang_2012_03_13_00033.g1888.t2	Cang_2012_03_13_00033	+	19	33306	3618	100340-101182	878.33	2635	0.271697	843	0.303677	Yes	gtgagttttctgaaataaaatatgactagggttacggtaggtacagtaatccataaattttgtagatcaaaaagctttacatataagtttcaaaacttgtgtagatcaaaagatgaactacagtaatccaaaataactatggtctcaaaaagatccaataatttttgtggatcaaaacatttataaatcagagtaagccagagtatctacagtaagctacagtaccctgggcatatttggtttcaaaatgttccaatttttgttggatgcaaactgaatctacagtaatctacagtaccctagacattttttatccaaaaaaatttttcagttgataaaaaacaaacctacagtaatctgaaaactacagtagtaccctaggtatatttagtgccagaa…	TTTGGgtgagttttc	caaactctttttgtttccagGCTAT	present	absent	absent	absent
C. angaria	Cang_2012_03_13_00034.g1957|Cang_2012_03_13_00034.g1957.t2	Cang_2012_03_13_00034	+	6	3781	1824	154814-154939	512.67	1538	0.156798	126	0.293651	Yes	gtgagttaacttcgaaaaaatgggactgatgaggttttttgttagaaactcccgattattttgctttatcttcttgttacaaaaatctttaaaaaagtcaaaattctccaaaatttccattttcag	GACAAgtgagttaac	tccaaaatttccattttcagACCAG	present	absent	absent	absent
C. angaria	Cang_2012_03_13_00039.g2168|Cang_2012_03_13_00039.g2168.t2	Cang_2012_03_13_00039	+	8	5437	1836	140128-140931	591	1773	0.0343137	804	0.297264	Yes	gtgaggttttagctgcaaatttgggtttctgggctgaaaatctgaaattttcagctatttttgagctaggaacttgaaaaaaacatgaaaatctgaaaattttgacctgaaattcatttttggctgaaactaaatttaatatgagcaatccaaaagaatctagacatcttcagccaaatttagtatggcatgagcaatcctctaaaattttgaaaaatcgatttttcaaaatttttgaagcttgctcatattatattctnnnnnnnnnntgaggaggattttggggaaaattaagaggaatttggtgcccaatgagcagatgaaagaggtgagtttttggctggaaatttgggtttctgggctgaaaatctgaaaatttcagctatttttgaactagga…	AAAATgtgaggtttt	ttttcaaattttttttgcagCACAT	absent	absent	absent	absent
C. angaria	Cang_2012_03_13_00043.g2355|Cang_2012_03_13_00043.g2355.t1	Cang_2012_03_13_00043	-	3	1407	1077	109074-109122	286	858	0.203343	49	0.265306	Yes	gtaaaatttaccatttcattagctcaattatttatgccttctttttcag	ATCAGgtaaaattta	atttatgccttctttttcagATAAA	present	present	present	absent
C. angaria	Cang_2012_03_13_00049.g2578|Cang_2012_03_13_00049.g2578.t2	Cang_2012_03_13_00049	+	18	22836	4725	72934-73774	819	2457	0.48	841	0.197384	Yes	gtgagttgagggggattttgggtcaaaaatctgaaattttgagcattttgagcccagaaatcgtagttttttgaggatttttgagctagagtgctttttcctaaaaatttaacctcaatttttcgactaaaatgaacaatgccacaaatttcatcgtaattaaagggttggtgctttcctggtgaaaaaatcgtctgcaaaannnnnnnnnnnnnnnnnnnnnnnnnnnnnnnnnnnnnnnnnnnnnnnnnnnnnnnnnnnnnnnnnnnnnnnnnnnnnnnnnnnnnnnnnnnnnnnnnnnnnnnnnnnnnnnnnnnnnnnnnnnnnnnnnnnnnnnnnnnnnnnnnnnnnnnnnnnnnnnnnnnnnnnnnnnnnnnnnnnnnnnnnnnnnnnnnnnnn…	TGAGAgtgagttgag	aaaacattcctatttttcagACAAT	absent	absent	absent	absent
C. angaria	Cang_2012_03_13_00050.g2628|Cang_2012_03_13_00050.g2628.t1	Cang_2012_03_13_00050	-	6	3975	1890	184462-185165	463	1389	0.265079	704	0.37358	Yes	gtgaggttttgggaggactgcttattttttggactgcttattttttgggactgcttatttatctctctgcatgctaatcaacgagagacgcagagaagcagagaaatttgggactgcttatttatctctctgcatgctaatcaacgagagacgcagagaaacagagacatttgggactgcttattttttgggactgcttatttttgtgtctgcttatcaaacctcacccaagaacctggagaagtgggtaaaaaactgcccacctgggtttatttaccaaatttgcccacctagtataaaaattttgcccgcctgaggctcgccttaaagaccctaaaaaattttgcccagctgaggcttaccttgaagaccctaaaaattttgcccagctgaggctcg…	CAAAAgtgaggtttt	tcaaaataaaattttcacagATTTC	present	absent	absent	absent
C. angaria	Cang_2012_03_13_00052.g2725|Cang_2012_03_13_00052.g2725.t1	Cang_2012_03_13_00052	-	6	1837	1263	161317-161503	289.67	869	0.311956	187	0.304813	Yes	gtgagatttgaaaaaaaaaataggaaagactgggagattctggaaccttgattcttctttaaaaaaatctagaatccaaaaagtcggacatattttttgaaacagaaatatttgaaattgttattgtctgataattcctctgctattcgaaattctctggtctagtgtctattgtacttttttgcag	GCATGgtgagatttg	tctattgtacttttttgcagGTATG	present	present	absent	absent
C. angaria	Cang_2012_03_13_00062.g3066|Cang_2012_03_13_00062.g3066.t2	Cang_2012_03_13_00062	+	17	22755	2568	70196-70240	134	402	0.843458	45	0.466667	Yes	gtaaaccccgccgcattttcagccaaaaatcgccaaattttgcag	ACGAGgtaaaccccg	aaaatcgccaaattttgcagGTTTT	present	present	present	absent
C. angaria	Cang_2012_03_13_00062.g3066|Cang_2012_03_13_00062.g3066.t2	Cang_2012_03_13_00062	+	17	22755	2568	70638-70692	231.67	695	0.729361	55	0.472727	Yes	gtgagattttcaccctagaatttttccccctcaaaaacctccccgcattgctcag	TATAGgtgagatttt	aacctccccgcattgctcagATTAA	present	absent	absent	absent
C. angaria	Cang_2012_03_13_00071.g3378|Cang_2012_03_13_00071.g3378.t1	Cang_2012_03_13_00071	-	3	1422	675	76116-76637	117	351	0.48	522	0.363985	Yes	gtgagttattctacgagtttggggaaggttcggaaaaaatttagaagctctaagatattttataaacttgaaaaatgattctagaagctctggggattctttagaagcctggaaaaaacatctagaaaatcttcggaactatctagaaagcttcagaagacatctagaagctctgaaagtttttcggaagcccaaaattattcacagaagtctttgaattcgtcagaacctatgaaaaaacatctagaaaacctggagatgcttctgaatgatctagaagatctgcagatttttctgaactacctagaagctttggaaaatcttttgagttttctggaaggcctggagatttttctaacttttctagaagctctggagatccttctgaatcatctcgaa…	GTAAGgtgagttatt	ctcaaaatccttttttccagGTCAA	present	present	present	absent
C. angaria	Cang_2012_03_13_00074.g3481|Cang_2012_03_13_00074.g3481.t2	Cang_2012_03_13_00074	+	9	13929	1863	64942-65433	337.33	1012	0.45679	492	0.325203	Yes	gtgagcattttggagcattttgagccaaaattcgccaaaaatgatgaattttgagccaaaattcgtcaaaaatgatgaattttgagctgaaattcgaaaatttcacctaaaaattgaccttagggttctctagcactttctaaattgtcctaaagacttttgaaaatgaccctaaagctctttagctatccttaagggcctgaagaagatttttagacccttcaaaannnnnnnnnnnnnnnnnnnnnnnnnnnnnnnnnnnnnntttctaaaaatgactctaaagctctataactatccttaagggccggaagaagatttagacccttcaaaagaatcttaaagaccttagagacctcaaagccttaatgaccttagtatctaaggtctttaaagcct…	TTTGGgtgagcattt	atcattttttttcttggcagATTTG	absent	absent	absent	absent
C. angaria	Cang_2012_03_13_00081.g3725|Cang_2012_03_13_00081.g3725.t1	Cang_2012_03_13_00081	-	2	1217	819	32690-32890	148.67	446	0.455433	201	0.248756	Yes	gttagtttttatggggaaaatgaacgaaaattggattttatctagaaaattcaagatcatttattttatcaacaattaaaactgctgaatatcgaccaaatgaaaatttttataaaagcttggataaaagctcgattaaaaaaaaatgaaaactttctggaattgattaatttttgaccaaaaatccaagtaatctttcag	GGAAGgttagttttt	aaatccaagtaatctttcagATCCG	present	absent	absent	absent
C. angaria	Cang_2012_03_13_00081.g3729|Cang_2012_03_13_00081.g3729.t1	Cang_2012_03_13_00081	-	4	2883	2244	41602-41662	441.33	1324	0.409982	61	0.344262	Yes	gtaagattttcggaatttcgaaattttccaattaaacccgtccaacattctcattttgcag	GAAATgtaagatttt	ccaacattctcattttgcagGTGGT	present	absent	absent	absent
C. angaria	Cang_2012_03_13_00082.g3768|Cang_2012_03_13_00082.g3768.t2	Cang_2012_03_13_00082	-	13	11640	2649	66191-66876	317.67	953	0.640242	686	0.263848	Yes	gtgggtttttaggggagaggctgaaaatttgactgaaattttttgtctgaaaatctggggcttcttaaccagaaaaattacgtttcaaaaatatgaaattaataattttctgaattttcaaatcgatacttttttctgaatgcataattcaaactcaaaattgactgaaaatttgaattttggcttgaaaattagatttctagatgaaaattctggattttcttctttaaaatttaaattcgattgaaatttcctgttttcactctaaaactctgatattccaagctatttttgaaattttcttacccagcaaaaaatacgtttcaaaaatattagaataataattttctgaatttttatatcgatacgccgaatccagtttacaaacccaaatttgac…	AATCGgtgggttttt	tcaaaaacaaatttctccagAATCT	absent	absent	absent	absent
C. angaria	Cang_2012_03_13_00082.g3768|Cang_2012_03_13_00082.g3768.t2	Cang_2012_03_13_00082	-	13	11640	2649	62616-62776	616.67	1850	0.301623	161	0.335404	Yes	gtgagttttttggcgccaaaaatacagtactcctgggttactgtacctcaatttgtgcagaattttgaggttttttttcttaaaaaaaattaaaatttcagaatttgagctcccaaacttcccgtgtgctccaaatttcagccaaaattttttaatttcag	AATCAgtgagttttt	ccaaaattttttaatttcagATTAA	absent	absent	absent	absent
C. angaria	Cang_2012_03_13_00082.g3768|Cang_2012_03_13_00082.g3768.t2	Cang_2012_03_13_00082	-	13	11640	2649	60742-61488	760	2280	0.139298	747	0.248996	Yes	gttggtgggttgggccgggcttaggggacctagtgggcttgggactagttaaagattcagaaatgacccaattttaaacaaaaatacccaattttcagatgaaaatctagaattttcagtagattttgaagaaaatatcaaatttcaagtttgttttcaaaaaaaattagaaaaaaaatttttcgacttgaaaacatttttctagttttttttggaaacaaacttgaaatttggttgtttttttcagaatatactgaaaaaactggatttttaactgaaaattggggaatttcagatgaaatttgaaaattttcgaggatttggagaaattatttcagaaatagcccaattttcagctaaaattcagaattttcagtagattttgaaaattaaacaaat…	TTCAGgttggtgggt	gaaattttcaagtttttcagACCCT	present	present	present	present
C. angaria	Cang_2012_03_13_00091.g4071|Cang_2012_03_13_00091.g4071.t1	Cang_2012_03_13_00091	+	13	3945	2907	168355-168594	135.67	407	0.859993	240	0.304167	Yes	gttggttaagtttgaaaatagagtttggataacttcagcttttgtttttcaaaaggttcaagaattgttgaacgtacgtatagaattgataaattccataaattttctgatacgtttgagaaaaaattgttcttatagtttaggtttttcgagtctagtgattgtaatattcaaaagatgccgtaccttcaaagttctatcagatctgagattttgccaatgaaatacctccaattacag	CCAAGgttggttaag	tgaaatacctccaattacagATCAT	present	absent	absent	absent
C. angaria	Cang_2012_03_13_00095.g4211|Cang_2012_03_13_00095.g4211.t1	Cang_2012_03_13_00095	+	9	16025	4329	155042-155122	1352.33	4057	0.0628321	81	0.37037	Yes	gtgggttttttggggacaacatcgaatttctcccagaagtttgaacttcgaaaccggaactttaaaaaataatttttgcag	TGTTGgtgggttttt	ttaaaaaataatttttgcagGTGTT	present	present	present	absent
C. angaria	Cang_2012_03_13_00101.g4353|Cang_2012_03_13_00101.g4353.t1	Cang_2012_03_13_00101	+	7	13735	1452	127969-130006	422.33	1267	0.12741	2038	0.2684	Yes	gttagttttggaagggggatttctgatctacagtagtataatatgagcaatcaaaaatttttttaaccaagtgtaacatgagcaatcctgaaatgtgtgaactacaataaattaatctgaacagtccaaaacgatatttgatctacagtaatttaatctgagcaatcccgaaaagtctaaatctacagtagtataatatgagtaatattttttaaaaatacctacaataatatgtcctgagcaattctaatgttatattctatctatctacagtaatttaatctgagcaatcctaagatgtttttaagttcatcctgaacatttgtgaattaaaaaaatataatctgagcaatcctaagatgtttttgatcatagaagaataacctggtctgctggtga…	GAATAgttagttttg	gattgctggctcaatttcagTTTCG	present	absent	absent	absent
C. angaria	Cang_2012_03_13_00104.g4427|Cang_2012_03_13_00104.g4427.t1	Cang_2012_03_13_00104	+	3	2276	792	3342-3635	84.33	253	0.680556	294	0.326531	Yes	gttagtnnnnnnnnnngctatatccattggacacaattaaatcaagaatgcaatcgaaacagggatttattgcggctggaggatttaaggatgtttatagaggaatgagctctgttgttcttggatcggctccgggagctgcgatttttttcttttcgtataaatttatcagttcgaatttgaagaagagttagttttttgttgaatttttttcaagaaaaacgggaaaggatttgaaattgaccactgaaacatcgaaaatttaatattagttttataaactcacttttccag	GAAGAgttagtnnnn	ttataaactcacttttccagATTAT	present	present	absent	absent
C. angaria	Cang_2012_03_13_00105.g4472|Cang_2012_03_13_00105.g4472.t1	Cang_2012_03_13_00105	-	3	1522	1359	119076-119129	291.67	875	0.356144	54	0.148148	Yes	gtattcgttcatattcttttttttttaatatttcaatattaaatatattttcag	TTCAGgtattcgttc	aatattaaatatattttcagTTATG	present	present	present	present
C. angaria	Cang_2012_03_13_00111.g4647|Cang_2012_03_13_00111.g4647.t1	Cang_2012_03_13_00111	+	4	2215	960	131930-131974	224.67	674	0.297917	45	0.377778	Yes	gttagtactttaaaaacagcagaatctcaagccctgttcattcag	TCCAGgttagtactt	ctcaagccctgttcattcagAAACC	present	present	absent	absent
C. angaria	Cang_2012_03_13_00116.g4793|Cang_2012_03_13_00116.g4793.t1	Cang_2012_03_13_00116	+	9	3787	2655	36323-36375	652.33	1957	0.2629	53	0.264151	Yes	gtatatttttaacaccaattttcgatttcaagatggagttatcatgtttttag	TGAAGgtatattttt	tggagttatcatgtttttagGGTTG	present	present	absent	absent
C. angaria	Cang_2012_03_13_00117.g4826|Cang_2012_03_13_00117.g4826.t1	Cang_2012_03_13_00117	+	10	2080	1488	47216-47267	453.67	1361	0.0853495	52	0.192308	Yes	gtatttgattttttaaatatgaaatacataagttaatgtaatgtttttccag	AAAAGgtatttgatt	ttaatgtaatgtttttccagAACTC	present	absent	absent	absent
C. angaria	Cang_2012_03_13_00117.g4827|Cang_2012_03_13_00117.g4827.t1	Cang_2012_03_13_00117	+	4	1315	663	48250-48675	77	231	0.651584	426	0.267606	Yes	gttagttttttctcacatagattgatgtttatcgtgattaaatttctgaaaaaaaaacgttgtacggtattttttctggtgacaaaattggcaaaaattttgattgagtctaaacttaaaaaataagtttgaaattttcagaaacatatttttctgaaattgatattcaggtttctttcatttgtttcatattcaaaatcacatttcattaacattttcaaaaaaaaactatgaaacatcatctacaattttatcagtctcaaacaagttatttctaatcccttttcaacattcctaatttcccggttcatcaatttcccttccgaaaactaaaaatcatcactttcaactttgatgtttgaacccatttatcatcaacatttgatcgatcatattcta…	ATGTGgttagttttt	tacattttatcaatttgcagCAAAT	absent	absent	absent	absent
C. angaria	Cang_2012_03_13_00129.g5147|Cang_2012_03_13_00129.g5147.t1	Cang_2012_03_13_00129	+	6	3457	1821	110395-110854	493.67	1481	0.186711	460	0.280435	Yes	gttagtttgatttttctgattttgaacgcgtaccaaaatttcaagttcaccaaaaatccttcgaaaattctgtgaagtatactgtaatttatttttcatttgtattcatattttttgtagcaaaagtacaatttttctcattttccagtaaatacattgcgggaaannnnnnnnnnggtaattttgagaattaattgtaagtttcagtttttatgtttttcttcaggtttgttgtattggaattgaaatgattgcggaagctgtcgaagatgcgaaacaaaactcaaagcaaaataaaatggaatcttcttggttagttttctttttcttgtttaaatctgtttttgaacgccgaccaaaattttaatgaaacccaaattttcaccaaaaatccttcga…	TCTTGgttagtttga	caatttttctcattttccagTAAAT	present	absent	absent	absent
C. angaria	Cang_2012_03_13_00142.g5489|Cang_2012_03_13_00142.g5489.t1	Cang_2012_03_13_00142	-	5	6788	1098	119120-119524	180.33	541	0.507286	405	0.333333	Yes	gtgggttttttgaggggcaactcaaaaacggcttgggaaaataaattgtggattttttccggatatcgcaaaatatttctgaaattttttttaacttttggagccctgattctagccgagctttgctgaagaaaaaaaattaatcagaaaattgtttttcagccctgaaatttcgggttctggaatttttcactaataaaatttaccttgagaacggtgggagaaaaaaccaagatacggtagaatttgtcagcttctagaattctttgatctttctgaggaaacttttggttttctaggtcatatgagttcttttccaaaattttcgaagatttctgatttttgtggtcctattttcaccccatcttcttctttaaatcaatttcaaattcaatattt…	ATCATgtgggttttt	caaattcaatatttttccagCTTAC	present	absent	absent	absent
C. angaria	Cang_2012_03_13_00143.g5514|Cang_2012_03_13_00143.g5514.t1	Cang_2012_03_13_00143	-	7	3225	1791	114714-114794	576.67	1730	0.0340592	81	0.185185	Yes	gtgagtttgtttctatttcaacatttaatgaagaaaaaataatttaacatagaaataaaaatgaaaacgaaaaaaattaag	AATCGgtgagtttgt	tgaaaacgaaaaaaattaagGTCTC	present	present	absent	absent
C. angaria	Cang_2012_03_13_00147.g5581|Cang_2012_03_13_00147.g5581.t1	Cang_2012_03_13_00147	+	8	6939	2544	13861-13922	653	1959	0.229953	62	0.354839	Yes	gtaggacatttcttctaaaattcctgccttacttccatctaacccatcaaatatttttgcag	ATTTGgtaggacatt	cccatcaaatatttttgcagGTCCT	present	present	absent	absent
C. angaria	Cang_2012_03_13_00147.g5599|Cang_2012_03_13_00147.g5599.t1	Cang_2012_03_13_00147	-	7	4330	1230	96716-96757	140	420	0.658537	42	0.285714	Yes	gtgagttatttttgagagaaaaaaaattcaattgagttccag	AAGATgtgagttatt	aaaattcaattgagttccagGTCAA	present	absent	absent	absent
C. angaria	Cang_2012_03_13_00152.g5712|Cang_2012_03_13_00152.g5712.t1	Cang_2012_03_13_00152	-	5	1780	1551	55950-55996	28.67	86	0.944552	47	0.191489	Yes	gtttagaaaattattcaaaatattcatgaacattatattttttgcag	GACAGgtttagaaaa	gaacattatattttttgcagAATTG	present	present	absent	absent
C. angaria	Cang_2012_03_13_00152.g5723|Cang_2012_03_13_00152.g5723.t1	Cang_2012_03_13_00152	+	10	3622	2979	93594-93636	377.67	1133	0.619671	43	0.209302	Yes	gtaagattttatttttggatagaaataaaggatagatttttag	CAACAgtaagatttt	aataaaggatagatttttagGGATA	absent	absent	absent	absent
C. angaria	Cang_2012_03_13_00157.g5829|Cang_2012_03_13_00157.g5829.t1	Cang_2012_03_13_00157	-	3	1067	450	23565-23759	86	258	0.426667	195	0.261538	Yes	gtatgtttttatttctatgtattttcatttttatgattgattgacatcactttcactttcacaaaaccaaacaaaaaacaattaagagccggaaacacctattatttcaaggacatttttagaaaaaagtgtagttgaagttgagaacaaaaaactataattcttctatgacactgaaaaacaaaaaaattacag	TTGTGgtatgttttt	gaaaaacaaaaaaattacagGTCGA	present	present	absent	absent
C. angaria	Cang_2012_03_13_00168.g6101|Cang_2012_03_13_00168.g6101.t1	Cang_2012_03_13_00168	-	13	5284	3285	115131-115204	299	897	0.726941	74	0.513514	Yes	gtgagttgggcttttgagccgggttggcccttaagtttgaaccccacagcttctcaagcgcgattttgtttcag	TACCAgtgagttggg	caagcgcgattttgtttcagGCCTT	absent	absent	absent	absent
C. angaria	Cang_2012_03_13_00170.g6128|Cang_2012_03_13_00170.g6128.t1	Cang_2012_03_13_00170	+	5	1026	600	37275-37332	88	264	0.56	58	0.241379	Yes	gtatatatattttctaatttccggtgtactttatgttttgctctattatatttttcag	CAGAGgtatatatat	tgctctattatatttttcagATCAT	present	absent	absent	absent
C. angaria	Cang_2012_03_13_00172.g6184|Cang_2012_03_13_00172.g6184.t2	Cang_2012_03_13_00172	+	11	17018	2682	92914-93271	819.33	2458	0.0835198	358	0.234637	Yes	gtgagttttttaattgatgtgaaaaaacaatttgaaacatgcatttttttcaaaaaaaaaattaaattttgaaaatgaatttaaacgtgaatgtggaattttcgaaaaattttcattttgaatttttttcaataaggaaaatgtgacttagaaccttatttcttgcagccttcttcatgatgaacattttcgtcggtttcgttnnnnnnnnnntccaatttgaaatatgcatttttttcaaaaaaaaaaaattaaattttgaaaatgaatttaaacgtgaacgtggaatttttgaaaaattcttatttttaaattttttcaatgaggaaaatgtgacttggaacctgatttcttgcag	TATTGgtgagttttt	tggaacctgatttcttgcagCCTTC	absent	absent	absent	absent
C. angaria	Cang_2012_03_13_00178.g6296|Cang_2012_03_13_00178.g6296.t1	Cang_2012_03_13_00178	+	11	6513	4614	52427-52672	863.67	2591	0.438448	246	0.292683	Yes	gtgggggattttttggggaaactggggaattttgaatcgggagcggaaaaggaaattcaaatttttcgaaaattaaaaatgctcaaatttttatcgtttttgtttcaattttgagttttctcaagacctgaaatgttgaaaattttactgtttcaaagaactttcacccgaaaaataaaagttttttcattgcttcatgtttgaaatactcgtattcaaaaaatatacacttttggtattttttag	AAAAGgtgggggatt	acacttttggtattttttagACTTA	present	absent	absent	absent
C. angaria	Cang_2012_03_13_00179.g6337|Cang_2012_03_13_00179.g6337.t1	Cang_2012_03_13_00179	+	9	4929	1755	101060-101106	384.67	1154	0.34245	47	0.191489	Yes	gtaaaatttaaaaatcttttcgagatcaaaattgttgatttttatag	TTTAGgtaaaattta	aaaattgttgatttttatagAAACT	present	present	absent	absent
C. angaria	Cang_2012_03_13_00184.g6456|Cang_2012_03_13_00184.g6456.t1	Cang_2012_03_13_00184	-	4	938	369	102519-102567	43	129	0.650407	49	0.265306	Yes	gtgggaacttgaaaattgaaaaattgatttcaaaatgtttttctttcag	GAGAGgtgggaactt	tcaaaatgtttttctttcagCAATC	present	absent	absent	absent
C. angaria	Cang_2012_03_13_00185.g6469|Cang_2012_03_13_00185.g6469.t1	Cang_2012_03_13_00185	+	4	1609	945	8093-8603	174	522	0.447619	511	0.260274	Yes	gtgagtttttctggttatgaaaagcgctaaatttagaaacaaattactgaatatattttcatatatatagtttgttaaaaatttctcttcgcttctcaaaaaagaatctcgatttcaatgaaattcttaaacatttctgttctctattatttttctgaaactatagaatttcaatttgattagaatagttccggttccggttaaatcacaggttcaaattgtttttgaaaaccagttttcttaaaaatatggttttaattttttcagcaattatattttttcagaaacttgataagattttcagtttttttttgaaaaagtcacgtttcacaataccaaaaaggtttcgaaataaactcctgaccaaatatttttctccacatttgaataatcgatctt…	ATAAAgtgagttttt	aagatttttattttttccagAGAAT	absent	absent	absent	absent
C. angaria	Cang_2012_03_13_00185.g6475|Cang_2012_03_13_00185.g6475.t1	Cang_2012_03_13_00185	+	11	4497	3114	40228-40306	82	246	0.921002	79	0.202532	Yes	gtcatatgtttttcattaattaattttcaattaaattatcgaacatttcaattaatcatgaattctctaaattttccag	AACAGgtcatatgtt	gaattctctaaattttccagGTGTA	present	present	present	present
C. angaria	Cang_2012_03_13_00192.g6677|Cang_2012_03_13_00192.g6677.t2	Cang_2012_03_13_00192	-	4	3774	591	102880-102931	155.33	466	0.211506	52	0.192308	Yes	gtattttttttcaaaattcagtttgttgtgaaaaccaaatttaattttttag	ACCAGgtattttttt	aaccaaatttaattttttagCAGCG	present	absent	absent	absent
C. angaria	Cang_2012_03_13_00192.g6678|Cang_2012_03_13_00192.g6678.t1	Cang_2012_03_13_00192	-	10	6327	3324	107688-108026	620	1860	0.440433	339	0.238938	Yes	gtatttttgaaatttattcatttggaaaatttttgaaattattttttgtaagttttaaaaaattcagtgtcacgtgaaaaagcgcccaaacaactcgaaaatccctagagaacaattaaaatattgatagttttttcgcgaaaagcatattttcactactactaaacataaagtattnnnnnnnnnnatttttttattcatttggaaaatgtttgaaatgatgttttcgctttgaaaaaagcaggatcatgtgaaaaaaattttgtccctagagaacaattaaaaatttgtttttcaaaagcatattttcactactactaaaaatatttgaatattcag	ATCAGgtatttttga	aaaaatatttgaatattcagGTTGA	present	present	present	present
C. angaria	Cang_2012_03_13_00199.g6824|Cang_2012_03_13_00199.g6824.t1	Cang_2012_03_13_00199	-	6	4435	2580	41946-42026	654.33	1963	0.239147	81	0.259259	Yes	gtagatattttgggggctgaaaatgatttaaaatattcaaattttgagaggtttttttgcatcaaaaatttactattacag	TCCAGgtagatattt	tcaaaaatttactattacagCAATG	present	present	absent	absent
C. angaria	Cang_2012_03_13_00244.g7766|Cang_2012_03_13_00244.g7766.t1	Cang_2012_03_13_00244	-	9	12124	3126	48575-51328	90	270	0.913628	2754	0.267974	Yes	gtgagtttgacgcggggagcgggagggttttattgggcccctggggaaaaatttacttcatttttttcctggaaattgttgtgattttgaaggaaacgttgannnnnnnnnnnnnnnnnnnnnnnnnnnnnnnnnnnnnnnnnnnnnnnnnnnnnnnnnnnnnnnnnnnnnnnnnnnnnnnnnnnnnnnnnnnnnnnnnnnnnnnnnnnnnnnnnnnnnctgatttttaattaaaaatgagatctgaagcggaaaatttggatttgaatttttgatattttcctctaaaaaatttgaaaaagttagctacagtaccctgattttggcgcgaaaaaattggatttgaaatttccaaattttcagtttaaaattagaaattattataattttgaaggaaat…	ATAGGgtgagtttga	tccaacttctatctttgcagGTTTT	present	present	absent	absent
C. angaria	Cang_2012_03_13_00272.g8257|Cang_2012_03_13_00272.g8257.t3	Cang_2012_03_13_00272	-	30	16567	6849	48577-48629	416	1248	0.817784	53	0.283019	Yes	gtaagattttgttttaaaaattcggaacagctttcttgaatttattcttccag	TGAATgtaagatttt	tcttgaatttattcttccagAAAAC	present	absent	absent	absent
C. angaria	Cang_2012_03_13_00272.g8257|Cang_2012_03_13_00272.g8257.t3	Cang_2012_03_13_00272	-	30	16567	6849	42921-45859	1093.67	3281	0.520952	2939	0.272542	Yes	gtgagttagaaaatagaaaatttttaatccttacaaatagaattcatgcactctccgattttcttgaagatctctgaaaattttttgtaagctccaaatagttctcctttgctcaccaaaaaaaccctctcgatattcatgaattataaaaatagtgggaagtggatcaannnnnnnnnnnnnnnnnnnnnnnnnnnnnnnnnnnnnnnnnnnnnnnnnnnnnnnnnnnnnnnnnnnnnnnnnnnnnnnnnnnnnnnnnnnnnnnnnnnnnnnntttttattggtgagttagaaaaaaaattaatccttacaaccagatgcactctccgattttcttgaagatctctgaaaaactatttttgtaagctcctagttctccttttctcaccaaagaacccc…	TATTGgtgagttaga	caaaaacaacaaaattccagGTTCA	present	present	absent	absent
C. angaria	Cang_2012_03_13_00280.g8407|Cang_2012_03_13_00280.g8407.t1	Cang_2012_03_13_00280	+	9	4704	3006	74614-74750	353	1059	0.647705	137	0.248175	Yes	gtactggtttttttctattttttttcccgggaaaaatcatatttttttattatgatcattaaatattcacataaatatgataatttcatgtttgtgtgtgttttttgtcattttacccccattcttctttttttcag	TTGAGgtactggttt	cccattcttctttttttcagCAATT	present	absent	absent	absent
C. angaria	Cang_2012_03_13_00280.g8407|Cang_2012_03_13_00280.g8407.t1	Cang_2012_03_13_00280	+	9	4704	3006	74824-74899	377.33	1132	0.62342	76	0.381579	Yes	gtaagacactattttcaatcagaactgaaccacgctgttcttacgaagctccgcaattacacttcttaatttgtag	AAAAGgtaagacact	ttacacttcttaatttgtagGTGCT	present	present	present	absent
C. angaria	Cang_2012_03_13_00291.g8614|Cang_2012_03_13_00291.g8614.t1	Cang_2012_03_13_00291	+	7	6548	2442	50423-50810	474.67	1424	0.416871	388	0.342784	Yes	gtagggattctgggattctaggccttcttctaccagtacagtacctcaaaaatcgtatacagtaaccctaactctaggattagattcttggggtcccttctaacataagagaggtatactcaactactgtagatctattttggccccaaaaaatacaattcaaatatcctcattcttttgaggtactgtatatagatcaaattttagcatacagtatagtctatttgactttttgaatgtatttttcccaccaccttccccattgagaagcgaaatttgaaattgaaaattatgaaaattttgatacgtaaaaattccgagaattttgtgagctctgacaaattaccgaaaattggctcagaaaagttataaccacatttatttgcag	CAAAGgtagggattc	ataaccacatttatttgcagATCCG	present	absent	absent	absent
C. angaria	Cang_2012_03_13_00305.g8890|Cang_2012_03_13_00305.g8890.t2	Cang_2012_03_13_00305	-	4	4163	2781	73503-74189	634.67	1904	0.315354	687	0.342067	Yes	gtaagtgaaaaacaacgacactccgcttctagcaaggagaaaatacaaaaattcctccctttaagtgggtctcagcacgctgtgttactttttaggcgagagatttgtctgggtctctctgaaatgtcgagaaaaaaacaacgacactccgcttgacggttggtcgtggaagaagaaaaatattttcatttttgcaaaaaagttttgggtttttccatagtttgatgagttagtctaacttttttcaatttttaaagatttttttcataattttccgtatattttttaaattatacagaatttttttttcnnnnnnnnnnccaaatccctccccaaaaaactcaccaatcgcttctatttctcaaactgaggtcgaatatcgcttcaaatccatccaat…	TTCAAgtaagtgaaa	ttttcaaatcctcattccagAACAA	present	absent	absent	absent
C. angaria	Cang_2012_03_13_00327.g9269|Cang_2012_03_13_00327.g9269.t1	Cang_2012_03_13_00327	+	9	3951	1725	64871-65087	325.33	976	0.434203	217	0.235023	Yes	gtaagtgttttcattgttatttttaaaacaacatatgtttatgaaacagatagttattgaattccagtaatttgaaacttgaaaaagtatttttagaaaagttataaacttttgaaaaatgtgatagaggccttttttgaaacaaattttttttgcaaggggtttgaaaaatatctctttggatgttaatttttgaaatgttctttaatttcttcag	AAAAAgtaagtgttt	atgttctttaatttcttcagGTGCT	present	absent	absent	absent
C. angaria	Cang_2012_03_13_00329.g9293|Cang_2012_03_13_00329.g9293.t1	Cang_2012_03_13_00329	+	6	2516	1254	70657-71441	181.33	544	0.566188	785	0.266242	Yes	gtttgttgtatgaaaagaaatcaaaattgtgtagcatgcttttccaaaattcagttcaatatattggatgaaaaatgtaaaaatccttaaatttccgttattatgacagtcagattacgtttccattttagctgaaataaaacacccaagatcatattccttgtatgataaaaacaaatgatgtttacggaaacattattttgtaaggtcaacagataatctgaaacaaaaaaatgtttgctaaaattagcatgtttacaaaaatactattttgttaggacaaaataatttcatgttatcagtgagaaataaaaaatatacnnnnnnnnnncatcaaacctattccagaatcacttgcaaatatggaaggtttgttgcatgaaaagaaatcagttttgt…	GGAAGgtttgttgta	aaaaagactaataatttcagGAAAT	present	present	absent	absent
C. angaria	Cang_2012_03_13_00343.g9479|Cang_2012_03_13_00343.g9479.t1	Cang_2012_03_13_00343	-	4	2186	936	34167-34225	90	270	0.711538	59	0.20339	Yes	gtgagttaagaattttgcaatttttttctagaaaaaaaaattcaaaatttcaatttcag	TTGGGgtgagttaag	attcaaaatttcaatttcagGACGG	present	absent	absent	absent
C. angaria	Cang_2012_03_13_00343.g9479|Cang_2012_03_13_00343.g9479.t1	Cang_2012_03_13_00343	-	4	2186	936	33498-33847	196.33	589	0.370726	350	0.288571	Yes	gtaaacttgatgaatgaaactcaaaattcacttacttcacaaaaaattgaagttgaacatgaattttctgaaaaaataaaagatgtggccgaattcccgacatttctcggccacattttttttctcaaattcatgttcaacttcaattttttgtgaagtaagtgcattttgagtttcatttatcaatttaatatgaggaatgctttaaaaatcttgaattttgtagaattatcactatgtatgtaaatgttaagttaacttaacatatagtgcttttttaaacgaaattcaggattctcagagcattgctcatattaaaccttcctctgtcaatttttcccattttccag	GAAAGgtaaacttga	caatttttcccattttccagGAACA	present	present	absent	absent
C. angaria	Cang_2012_03_13_00353.g9630|Cang_2012_03_13_00353.g9630.t1	Cang_2012_03_13_00353	-	2	1140	333	27049-27803	61	183	0.45045	755	0.348344	Yes	gtgagaaatctcgatttatgttcaaatcaagaaatatgagcaattttcagggttactatgatcgatggatgagtgaacatgagaaattgtttggcaaaatgccgaaacgtgttggtttggcgttgannnnnnnnnntagatcagctttggagttgggaaaacacgtttttataccaatggtgaatttttggggaattttatgaagttctcacaacttggagtttcactgtttcaaaaatatgataatttttgaaacagcaaattttttttcaaataaaaaatttcccggatcagaattttgtgctaaaaaacgcgaaaaatcgattttcagtggttttttttttgaaattcggggcaaaattctttaaaaaattaacattttaaataggaatcttgtgt…	GAATGgtgagaaatc	gaaatatgagcaattttcagGGTTA	present	absent	absent	absent
C. angaria	Cang_2012_03_13_00354.g9647|Cang_2012_03_13_00354.g9647.t1	Cang_2012_03_13_00354	+	6	4192	2439	40400-40538	24	72	0.97048	139	0.251799	Yes	gtgaatattttcgagtaccctttctcacttaaaaaattataattttcaggacaaagctcgaccaaacagattaatcattgatnnnnnnnnnnaaatattttcgagtgttctttctcactaaaaaatttataattttcag	TGAAGgtgaatattt	aaaaaatttataattttcagGACAA	present	present	absent	absent
C. angaria	Cang_2012_03_13_00367.g9843|Cang_2012_03_13_00367.g9843.t2	Cang_2012_03_13_00367	+	4	2006	1050	48017-48322	42	126	0.88	306	0.202614	Yes	gtaagtttttttgaaataaaatagagattaccgtagttcaatgagttctaaaaaagtctcaaaaatataaaaatttcgaaatgattgatttttttcgattttcaaaatttctgaatgtcatcattttttaactggactcgaatttaatattgaaatctgaacaaaatgaaaaaaattactataatttaaaactgatccaaaaaattggaatctttggaaaaaaaattttgaaattttcgaattaagctattgaaaaaaaaagaaaaaatacaatattcaaaaaaatatcaaaaaatcaattttcag	TGGATgtaagttttt	atcaaaaaatcaattttcagGATGA	absent	absent	absent	absent
C. angaria	Cang_2012_03_13_00372.g9920|Cang_2012_03_13_00372.g9920.t1	Cang_2012_03_13_00372	+	4	2474	927	6148-6200	118.67	356	0.615965	53	0.301887	Yes	gtaatactttccaccaacaaatgttgaagtctattaaagttctttgttttcag	GGAAGgtaatacttt	ttaaagttctttgttttcagATGTC	present	absent	absent	absent
C. angaria	Cang_2012_03_13_00378.g9999|Cang_2012_03_13_00378.g9999.t1	Cang_2012_03_13_00378	-	3	2611	1317	24075-24138	328.33	985	0.252088	64	0.265625	Yes	gttagttggttatttattcaacaatttttgagcagcagcttataataaatatcctattttctag	AGCTGgttagttggt	ataaatatcctattttctagGAAGT	present	absent	absent	absent
C. angaria	Cang_2012_03_13_00379.g10023|Cang_2012_03_13_00379.g10023.t1	Cang_2012_03_13_00379	+	3	632	468	29941-29993	39	117	0.75	53	0.207547	Yes	gtaatcagaaattcgaatttaaaaatttcgatgcaaatttttttaaatttcag	TGCAGgtaatcagaa	caaatttttttaaatttcagACCGG	present	present	absent	absent
C. angaria	Cang_2012_03_13_00381.g10043|Cang_2012_03_13_00381.g10043.t1	Cang_2012_03_13_00381	+	6	5275	1278	29647-29734	172	516	0.596244	88	0.318182	Yes	gtgagaaattttggaattttctaatgtgaacttccgctgaacttcgtgttatcttttaaatacgaagcctcattttgtttttttacag	AAAAGgtgagaaatt	ctcattttgtttttttacagTACCC	present	absent	absent	absent
C. angaria	Cang_2012_03_13_00387.g10132|Cang_2012_03_13_00387.g10132.t1	Cang_2012_03_13_00387	+	4	3026	834	30009-30377	48	144	0.827338	369	0.384824	Yes	gtactgtagtttttggcgcgaaaatttgagaatttcgcgttttttgatatcaaataagccaaaattcgaaaaaattggggaaatttttcctacagtagaaattttggcgccaaaaatttctcatttcattgcaggacacaaaaacttacagtaacctagtcaaaaaaaattccaaatttcctcccgagaccggaaatctacagtaccccttcagtaacttttgacgagctacagtacccgcatcagtgtcaatttagtgtcagaaagttccaaatttcgcgtcgagacccgaaaaagctaccgtatcccaaacccagtcaaatttgtgctcaaaatgctccaaattccccgaaaattccgaattttcag	TGCAGgtactgtagt	cgaaaattccgaattttcagGAATC	present	present	present	absent
C. angaria	Cang_2012_03_13_00418.g10582|Cang_2012_03_13_00418.g10582.t1	Cang_2012_03_13_00418	-	8	3634	1395	43681-43730	246	738	0.470968	50	0.32	Yes	gtgagttcatatttaaaatttaccaaatccaacgaattttcccctttcag	AAAAAgtgagttcat	aacgaattttcccctttcagAATGA	absent	absent	absent	absent
C. angaria	Cang_2012_03_13_00419.g10592|Cang_2012_03_13_00419.g10592.t1	Cang_2012_03_13_00419	+	4	2524	1479	29133-29189	412.33	1237	0.163624	57	0.175439	Yes	gttagttttcatttttttttgaaattcaaaactttaaaaataagcaatattttctag	GTATGgttagttttc	aaataagcaatattttctagGATCA	present	absent	absent	absent
C. angaria	Cang_2012_03_13_00419.g10601|Cang_2012_03_13_00419.g10601.t1	Cang_2012_03_13_00419	+	4	1200	993	60187-60231	249	747	0.247734	45	0.311111	Yes	gtgagttggaacgaattaaacaaaaagctaactatgttttttcag	AAGATgtgagttgga	agctaactatgttttttcagGTTGT	present	absent	absent	absent
C. angaria	Cang_2012_03_13_00423.g10660|Cang_2012_03_13_00423.g10660.t1	Cang_2012_03_13_00423	-	9	8225	2706	35561-35738	44.33	133	0.95085	178	0.393258	Yes	gtaaggaaagtttgggttcggataattttaagccacgcccctttttgcaacacggtttcgctcacttaatttaatttaaaaatgctccagaaagcatgccgcagattgcaaaaagaggcgtggcctaaatctagtcaaatgtgacctcaaaatgctccaaatttcatgaattttcaag	AAAAGgtaaggaaag	aaatttcatgaattttcaagGTGTT	present	present	present	present
C. angaria	Cang_2012_03_13_00423.g10660|Cang_2012_03_13_00423.g10660.t1	Cang_2012_03_13_00423	-	9	8225	2706	34457-34901	221.33	664	0.754619	445	0.262921	Yes	gtgagcgcacagaaaatttgaatttcaaaaaaaatcgtgtcagcattttgttgtctttttagactgtccagattttttttgaattatctaaagcccgaaaattatctagaagggtttaatatttttcctggaaaatttacgtttcaaaaaattcttattttttgtggagatatttcagtttttgatacaatttttttgtagaaatttgatttttttgggttcaaaaatttgagctaaaatgatctgaaaataagtttgaatttcaggagttttgagctggggttctaggatttttaagactgtctagatttttttttgaattttttaaagcccgaaaatatagaatatttttagtggaaaatttacgtttcaaaatatttttatttttgtggagatatt…	AAATGgtgagcgcac	aaaatcaacaatttttgcagGTCAA	present	present	absent	absent
C. angaria	Cang_2012_03_13_00432.g10775|Cang_2012_03_13_00432.g10775.t3	Cang_2012_03_13_00432	-	9	10987	2331	24091-24160	199.33	598	0.743458	70	0.271429	Yes	gtaagttttttttttgaagaaaaattttaattttggcgctaaaaatccacgtgtcaattcttttttgcag	AGGACgtaagttttt	gtgtcaattcttttttgcagTTCTC	absent	absent	absent	absent
C. angaria	Cang_2012_03_13_00435.g10816|Cang_2012_03_13_00435.g10816.t1	Cang_2012_03_13_00435	+	2	1072	765	12870-13113	200	600	0.215686	244	0.29918	Yes	gtaggttttcatagagggaaaatgtgaaaaatgtttggcgaaaagcatattttgaactgcgagtattcgctgtcaaatcaaaaatctaaaaaatactagtcgtgaacaacacaatacacaaaaaatggcaatttttttcaaaatgaaaaatattttaaaaatattccgaatctcctacgtgacctttgacgtgaacggttatccaaaattgttcattttcaaatctagaattttattttgtcag	TCAAGgtaggttttc	ctagaattttattttgtcagGAGGG	present	present	absent	absent
C. angaria	Cang_2012_03_13_00436.g10830|Cang_2012_03_13_00436.g10830.t2	Cang_2012_03_13_00436	+	13	7137	2544	27268-27319	825.67	2477	0.0263365	52	0.269231	Yes	gtaacttttcatttagcacaagtttttttttcttactcatgtcatttttcag	CGGCGgtaacttttc	ttactcatgtcatttttcagGCAAT	present	absent	absent	absent
C. angaria	Cang_2012_03_13_00441.g10900|Cang_2012_03_13_00441.g10900.t1	Cang_2012_03_13_00441	+	5	2793	1548	52805-52915	95.33	286	0.815245	111	0.36036	Yes	gtttgggttttggagaaggattttgaaatgtcgaatgacgaagcgagtcctaaccaaatcgattttgttttaaatgccacgtcatagaatcaaaatttcctcatttttcag	TGCAGgtttgggttt	aaaatttcctcatttttcagCTGTT	present	present	absent	absent
C. angaria	Cang_2012_03_13_00443.g10915|Cang_2012_03_13_00443.g10915.t1	Cang_2012_03_13_00443	-	6	10626	1410	19130-19961	268	804	0.429787	832	0.342548	Yes	gtgagaatttattgatttttttcaaaaatattttttttggcgccaaaagttacagtaatcctcttcgaattattctgaagaattgaaaggaatttcaatttccgctcccaattccattggcgctgaaattattgcccagaaattcgagaaaaatatgagaatcgatagaaaattcaacattttatgagtctattgtctcaaaatttgaatttatagtgttttttgagagaactggagacgcagagagaaaaatattgatttttttggggtccccagggaatttggagcattttgagaccaaacacggtgtattttggagaatttttgaaaatgggaccatctggaggtcaagaaggtccgattttcaaaaatctaccaaaacacaccgtgtttgggctc…	GAATTgtgagaattt	aaaaatccgaaatttttcagATGTC	present	absent	absent	absent
C. angaria	Cang_2012_03_13_00502.g11611|Cang_2012_03_13_00502.g11611.t1	Cang_2012_03_13_00502	+	4	907	606	33389-33507	93	279	0.539604	119	0.344538	Yes	gttagtcaaatggtatagtagaaatgcggaaaaatttcctgcattttgctgatgagatgagctcagcttttctcaaaactgaaggtcctcaatcaacccaaaaatcaataattttttag	AAAAGgttagtcaaa	aaaaatcaataattttttagCATGC	present	absent	absent	absent
C. angaria	Cang_2012_03_13_00505.g11640|Cang_2012_03_13_00505.g11640.t1	Cang_2012_03_13_00505	-	6	1798	1251	31663-31706	306	918	0.266187	44	0.272727	Yes	gtgagattagactttcattcaattttccaaatgttttttttcag	ATAAGgtgagattag	ttccaaatgttttttttcagTGTAT	present	absent	absent	absent
C. angaria	Cang_2012_03_13_00507.g11664|Cang_2012_03_13_00507.g11664.t2	Cang_2012_03_13_00507	-	8	1976	711	4694-4737	133.67	401	0.436006	44	0.295455	Yes	gtaatccaaatcttttagaaagttttgaagtctcgttttttcag	AAAAGgtaatccaaa	ttgaagtctcgttttttcagAATCA	present	absent	absent	absent
C. angaria	Cang_2012_03_13_00512.g11711|Cang_2012_03_13_00512.g11711.t1	Cang_2012_03_13_00512	+	3	1673	1002	20623-20864	184.67	554	0.447106	242	0.256198	Yes	gtgaaatttttgaacattcaaaaatattctgaaaagttggaaaaaagtcgatgaatttcaaaatttctataaatttgttcccaaaaaaaatcagcaaaaacatttttttttcacaaaaagtttttttcagaactggtgttgaacttcttgatacaaaaatcgaaatggnnnnnnnnnngatttcggaaaaataaccggagaaatgaataaggaaagttgatcaacattgttttctttttcag	TTGAGgtgaaatttt	aacattgttttctttttcagAACTG	present	absent	absent	absent
C. angaria	Cang_2012_03_13_00536.g11964|Cang_2012_03_13_00536.g11964.t1	Cang_2012_03_13_00536	+	8	2615	1239	20388-20434	387.67	1163	0.0613398	47	0.255319	Yes	gtatttgaagtttcttaaaacatcagtgataaatctataaattccag	GAAAGgtatttgaag	gataaatctataaattccagATGTC	present	absent	absent	absent
C. angaria	Cang_2012_03_13_00544.g12067|Cang_2012_03_13_00544.g12067.t1	Cang_2012_03_13_00544	-	14	10284	4002	39779-39829	945	2835	0.291604	51	0.196078	Yes	gtaattcattcattcatttttgttagttttttcacattttgaattttttag	CTCAGgtaattcatt	tcacattttgaattttttagAGTAG	present	absent	absent	absent
C. angaria	Cang_2012_03_13_00558.g12208|Cang_2012_03_13_00558.g12208.t2	Cang_2012_03_13_00558	-	6	2915	2262	2315-2378	411.33	1234	0.454465	64	0.296875	Yes	gtatgtttttcgtataatcctcatttgactcttttcccacactttcttatttattgtatttcag	AATTGgtatgttttt	tcttatttattgtatttcagAAAAT	absent	absent	absent	absent
C. angaria	Cang_2012_03_13_00560.g12238|Cang_2012_03_13_00560.g12238.t1	Cang_2012_03_13_00560	-	6	2756	1713	15687-15924	219	657	0.616462	238	0.239496	Yes	gttagttacattttttggcatcatatttaaatatagnnnnnnnnnngccaatccagcaatttcacaatttaatccactaataaaagtaagaactttgagaattaaatccttatttcatttcnnnnnnnnnncaactctgagtggaaaattaccagaatgtagtttgaaatgtgaagcggataatttggttagttacatttttcgatatcatatttaaatataaaaatatcaattttag	ATTTGgttagttaca	tataaaaatatcaattttagGTGCC	present	present	absent	absent
C. angaria	Cang_2012_03_13_00585.g12498|Cang_2012_03_13_00585.g12498.t3	Cang_2012_03_13_00585	+	10	4154	3543	8732-8817	1006.67	3020	0.147615	86	0.209302	Yes	gtaagttttggctttaagaaatcttaaaattcttggaaaagatatcttttgaaaagtttttaatttaatagaaatgtttttttcag	CGAGGgtaagttttg	aatagaaatgtttttttcagACACT	absent	absent	absent	absent
C. angaria	Cang_2012_03_13_00586.g12510|Cang_2012_03_13_00586.g12510.t1	Cang_2012_03_13_00586	-	6	2850	1740	15424-15474	389.67	1169	0.328161	51	0.235294	Yes	gttggttttttttgtatgttctgattgtgaaaaaattattttcttttctag	AAAAGgttggttttt	aaaattattttcttttctagAAATG	present	absent	absent	absent
C. angaria	Cang_2012_03_13_00591.g12569|Cang_2012_03_13_00591.g12569.t1	Cang_2012_03_13_00591	+	18	11255	4131	48066-48210	1282.33	3847	0.0687485	145	0.365517	Yes	gtgagttttggtgcgaaaattggatttttcaccgaattttggcctagaaacgttggatttttacggaaaaccgagaaaaaaaaccgatttttgttcagaaaattcgttttcattttcccctcctgaaaatccccattttttccag	TTTGGgtgagttttg	aaaatccccattttttccagCTGCG	present	absent	absent	absent
C. angaria	Cang_2012_03_13_00614.g12777|Cang_2012_03_13_00614.g12777.t2	Cang_2012_03_13_00614	-	6	3242	1368	7228-7617	320	960	0.298246	390	0.374359	Yes	gtgagttgtagattagaatttaggtcattttgatatcaaacaagattgggtcactgtagacatgataaaagtaatttagaatttgaagggacatagactcgcacacagcgctcgtgtccatttgcggaatttcgacctaaactggcttcgttcggaaaaattctaggttactgtgctgttcacgtttttttccagccaaaactactgtaggtttagaatttgaaaaattcgtggaaaaatccagaatctacagtatcccgagtgagcgagtgtagatcaacactccacacaagtccctttttaattctagagtacagnnnnnnnnnngatctacaagacccagcgaattttctacagtaacccaaattcaatttcgaaacttttttgcag	TGAAAgtgagttgta	atttcgaaacttttttgcagCGAAT	present	absent	absent	absent
C. angaria	Cang_2012_03_13_00615.g12797|Cang_2012_03_13_00615.g12797.t1	Cang_2012_03_13_00615	+	3	991	483	30002-30215	126.33	379	0.215321	214	0.257009	Yes	gtgagttttgctttattgtttgaaaatcattacagctcaaagaacagctgttttcactttgagcaaccaaaggtcgtctgaaaaatcgtatagaaatttgttctgatgatgctttcaagcatttttatacatccttatgttagatataaaagtttgtttgaaaaatgatttattatttatttataatactattaaaaatgtttttttcttttag	ACACGgtgagttttg	aaaatgtttttttcttttagGAATC	present	absent	absent	absent
C. angaria	Cang_2012_03_13_00635.g13012|Cang_2012_03_13_00635.g13012.t2	Cang_2012_03_13_00635	+	17	17021	3381	30285-31142	216.67	650	0.807749	858	0.308858	Yes	gtcagcgtttttttttatttttcaaaatttcaaaaatatttttgacacaaacaaaaccattaaaaatttctctgaaaaaataacttttattggtttttttttttgaaaaaaatataattatgactcatttttttggtttcgaaaaatagacaataatttcatgaggacaattttaggggttttaaacgagcatggtgacttgaaaaaaaattctagaaatttagcacatcttgtagagctcaaaattctgagcagtaaatctgtttacaccaaaaattcttgatctactggctcaaaatcaggaccaaaaatcgataatttagcaagtgcgctctattgataatcctctttttcatcagaaattttaaatttttgagtagaaaacttgaaaaattcaca…	TACAGgtcagcgttt	tgcaataattatttttgcagCTGGT	present	present	absent	absent
C. angaria	Cang_2012_03_13_00635.g13012|Cang_2012_03_13_00635.g13012.t2	Cang_2012_03_13_00635	+	17	17021	3381	33343-35164	324.67	974	0.71192	1822	0.409989	Yes	gtgagggaatttcttactccgagacttggctcatcttgtagagctcaaaatttggctccggaaacatttcagtggctaaattttgagctggagagcttggagagctcaaaatttgacctaggaacgttttctgagccaaatcttgagccttagaatttcgagagctcaaaattcggctccagaatgatttagagcgaaatttttgagctcgagatcttcgagagctcaaaatttgacctagaaaggttttctgagccaaatctagagctctagaacttggagagcannnnnnnnnncaatttgttgcagaggtgggcggagtttttttgtaccttgagacccggctcatcttgtagagctcgaaatttggctccggaaacatttcagcggctaaattta…	CAAAGgtgagggaat	aattccaaattcattttcagATTCT	present	absent	absent	absent
C. angaria	Cang_2012_03_13_00635.g13012|Cang_2012_03_13_00635.g13012.t2	Cang_2012_03_13_00635	+	17	17021	3381	37823-38830	665.67	1997	0.409346	1008	0.327381	Yes	gtaggcgatttttggaatctctgggggatttggagcattttgagcccaaacatgatatagttttgatgaattttgaaaaagtgcaccattttggagccgaaagttaacggaacttgagattctagtgatttttagaagtgctcatggtgattttcggattctccgtgaaatttggagcattttgagcccaaacatgatatgttttggtgaattttgaaaaattgcaccattttgtcgccaaaatggtgcaattttcaaaatttcaccaaaatatatcaatatgggtgtctaaaaatccgaaatttcacgctgaatttgaattttggtatggaaacatgtgaaaatcaagaattctccgggttttccgaattttgaaaaatttcagaacttttaacatta…	ACCAGgtaggcgatt	tctgaaaatccaaatttcagATTCG	present	present	absent	absent
C. angaria	Cang_2012_03_13_00653.g13192|Cang_2012_03_13_00653.g13192.t1	Cang_2012_03_13_00653	-	3	857	699	28562-28609	51.67	155	0.778255	48	0.291667	Yes	gtaggaataaaatcgaattctacaaaaatgagctcaatttttttccag	AAAAGgtaggaataa	tgagctcaatttttttccagAGCAC	present	absent	absent	absent
C. angaria	Cang_2012_03_13_00653.g13192|Cang_2012_03_13_00653.g13192.t1	Cang_2012_03_13_00653	-	3	857	699	28327-28381	111.67	335	0.520744	55	0.254545	Yes	gttagattgaagtaaaacaaaaaatagttgttcaaataaacttgagtttttccag	AAGAGgttagattga	ataaacttgagtttttccagAGCTT	present	absent	absent	absent
C. angaria	Cang_2012_03_13_00671.g13331|Cang_2012_03_13_00671.g13331.t1	Cang_2012_03_13_00671	+	5	2813	2208	34256-34630	541	1623	0.264946	375	0.344	Yes	gttagaagttttgccacgtcacgaccatacaaggcgtccgttgagtcagacgcgagacgacgagagtattttgcaaaaatatcctaaaattcatttcgcttcgagatattttcaataaaacatgtgttccttgaaaaaaaatacgttgttttttcaaagggacacatattttttcaaaaatatctcaaggcgctcaaaaatatcttgaagcgatgtctttctctaaactaattcaaacactcatcacattctccactctgaaatcaaaaatagcatcaaaaatctattgaaacctttcatgaacaaaacgattaatcttccaagcctaattatatcgaggtactgtaaatctagtatgagcaatacgttttccag	TACAGgttagaagtt	atgagcaatacgttttccagGTGTT	present	present	present	present
C. angaria	Cang_2012_03_13_00687.g13436|Cang_2012_03_13_00687.g13436.t1	Cang_2012_03_13_00687	-	5	5264	831	13449-14297	54.33	163	0.803851	849	0.246172	Yes	gtataaaaatgagttcgcagggagcagaactcaagctcgagtgtcgcactcgccagcaaaatacactaccacattttagtgagaaaatagttgtttttcaggttttgtcgatggacatagtcatccagtttttgctggtgnnnnnnnnnncgttttattaggtaagttttcttctttttgtcggttgttttattgttttctgatttcttgaaacagtaatttttcaactaaaaaatctagacattgttctgaaaattttagagtttcacttgaaaatttatttttaaaagaagatggtaaaaatttctctaaattttgaaacagtatttttttttgaatatttttcttcaaacttctattttttcagatgccagcgtttcagcttctaataaccggact…	TCCAGgtataaaaat	gagaaactgttagttttcagGTTTT	present	present	present	present
C. angaria	Cang_2012_03_13_00689.g13453|Cang_2012_03_13_00689.g13453.t1	Cang_2012_03_13_00689	-	3	2613	774	8689-8762	62.33	187	0.758398	74	0.283784	Yes	gtaaggaagcttatttttcttataagaaagaaaaagaaaaatacgattttgtgcaaaaactgctgcttttctag	TTTTGgtaaggaagc	aaaaactgctgcttttctagGTTTC	present	present	absent	absent
C. angaria	Cang_2012_03_13_00708.g13585|Cang_2012_03_13_00708.g13585.t1	Cang_2012_03_13_00708	-	2	1365	1119	932-996	311	933	0.16622	65	0.230769	Yes	gtaagaaattgattttaaaaaatgcatgcaaacttcttgcaaacaatttattctaaaattttcag	CGCAGgtaagaaatt	atttattctaaaattttcagGAAAT	present	present	present	absent
C. angaria	Cang_2012_03_13_00730.g13754|Cang_2012_03_13_00730.g13754.t1	Cang_2012_03_13_00730	-	7	5454	1974	23555-23618	466.67	1400	0.29078	64	0.1875	Yes	gtttggaattttttttataaaaacgtcttttgaaaaaattaaaaataatttcgtgtttttctag	TACAGgtttggaatt	ataatttcgtgtttttctagATTTT	present	present	absent	absent
C. angaria	Cang_2012_03_13_00744.g13823|Cang_2012_03_13_00744.g13823.t1	Cang_2012_03_13_00744	+	6	4110	939	7104-7672	112	336	0.642173	569	0.29174	Yes	gtaagtgcgaattggaattctaggccaccaaaatctattgtttctcttccagatttgtggatggttcgtcggtttgcatcacgaagtgattgaagtttgcggtggattccgagtttnnnnnnnnnnattttgagccaaaatacgttttttcaaaaaaaaaatccgaaaaaataatgggtttttggtgggaaaatgggttttctcaccgaaaatttcaaaaaaagaacgattttttcaaaaaatatttgcagggaaggtccaggaccaaaaacttccgaatccgacgattcagggtaattttatcgattgaaaattttcacaaaatctaacaaaatgtgtgatttaatctatgtaatgcatgattttccaaactgatttttccccccagaaaatcgataa…	GAAGAgtaagtgcga	acgtgttttttctcttccagATTTG	absent	absent	absent	absent
C. angaria	Cang_2012_03_13_00753.g13887|Cang_2012_03_13_00753.g13887.t2	Cang_2012_03_13_00753	-	8	4399	2673	17926-18028	810.67	2432	0.0901609	103	0.262136	Yes	gtgagttgatttttttttagaaattgttagtgtccttttcctgcaaatttgtgttctaagagatcagtcatcaaatattttttcatataaaatacaatttcag	TATAGgtgagttgat	catataaaatacaatttcagAATAC	present	absent	absent	absent
C. angaria	Cang_2012_03_13_00825.g14405|Cang_2012_03_13_00825.g14405.t1	Cang_2012_03_13_00825	-	9	3728	2751	15806-15853	794.67	2384	0.133406	48	0.208333	Yes	gtttgtttcatttttaaagaagaatacagaaaaatcaattatttacag	AAAGGgtttgtttca	gaaaaatcaattatttacagAAATG	present	absent	absent	absent
C. angaria	Cang_2012_03_13_00842.g14509|Cang_2012_03_13_00842.g14509.t1	Cang_2012_03_13_00842	-	4	1882	1137	22131-22379	133.33	400	0.648197	249	0.289157	Yes	gttagcaacaagacatatatccaaattaattttttgaattttgtgattcccattttccaaaagtatatttttagctgattatattcatgcaaactatttgggaactgcaacaaatgcannnnnnnnnntcaagataaaggaagagttgttttgaagttccccggttgttcaggtgagctaaaagaaaaatatccaaattgattttttgaaattttgtggtccccaatttccaaaagtatattttttcag	TTCAGgttagcaaca	ccaaaagtatattttttcagCTGAT	present	present	present	present
C. angaria	Cang_2012_03_13_00853.g14564|Cang_2012_03_13_00853.g14564.t2	Cang_2012_03_13_00853	-	5	2979	1380	3213-3264	37.33	112	0.918841	52	0.192308	Yes	gtaaaaagaaaactggagaaattttttaatgttattttttttcaaatttcag	CATGGgtaaaaagaa	tattttttttcaaatttcagCAACA	absent	absent	absent	absent
C. angaria	Cang_2012_03_13_00864.g14628|Cang_2012_03_13_00864.g14628.t1	Cang_2012_03_13_00864	+	14	13717	4599	15639-16079	804	2412	0.475538	441	0.290249	Yes	gtaggaattttggggagcgagtaaaaagttgggagagcacaaaaaatcgggaagcggagctcatccctaaaagattctcaggaattcaagattttttaagaaaattaaaaaattcacgactttatctaaaatcatgcttaaaaatatataccaatactcagaatttctctcttaatttttttcaaacaaattcgggagtgacactgacactctgacacttctcacaattcctaactatttttcagaaaggctttgaaaataaataaaaaatcctacaaattcaaaaatattgcttgcccgtttccaatattcatctattttccatagtattttttttaataataaaaaatagtggcgaaaatcccaaatctagtattttttttattaaaatttgatatg…	GTGAGgtaggaattt	ttccatcacaaatattgtagGTTCG	present	present	present	absent
C. angaria	Cang_2012_03_13_00867.g14639|Cang_2012_03_13_00867.g14639.t2	Cang_2012_03_13_00867	+	5	6557	1002	11492-13387	160.33	481	0.51996	1896	0.318565	Yes	gtgagttttcgggctgtttttggggccttagggctaaaaatcgctaattttacacctaaaaatcatgaaaatcccacaaaatcaatcctagatccaagaaaaaccataaaatccaaaaaaaaagaccccccctggtataaaaaggggcggagcctattttcctatctctcaaactagactatagtttctaggcaatatgggtctcaaaattcttgggataacctgtagatcaaggaaaatcaacttatgtgcctttaaaaatttcaccatgggtcctgcaacgaaaatttctatagtagaggaaaaaatggggaggggtaccttttttccgaattttgggattttccagtcgtgtttggtgtcaaaatgctgcaaatcttccctagatcatcaaaaaac…	CGAAAgtgagttttc	acactccccaaaatttccagTTTCC	absent	absent	absent	absent
C. angaria	Cang_2012_03_13_00916.g14912|Cang_2012_03_13_00916.g14912.t1	Cang_2012_03_13_00916	-	6	3015	1203	17557-17615	83.67	251	0.791355	59	0.271186	Yes	gtgagtgactcaaaatttaccgggtggaaaaattaaaaaaatataaatttttgttacag	ATGAAgtgagtgact	aatataaatttttgttacagTTTCG	absent	absent	absent	absent
C. angaria	Cang_2012_03_13_01040.g15465|Cang_2012_03_13_01040.g15465.t1	Cang_2012_03_13_01040	+	5	1966	1356	4427-4787	38	114	0.915929	361	0.260388	Yes	gtgagcacattttttcgggaaattggcgattttttatcaagaaaatttcgaggaatgtttgattttgaaaaatcttgggagcacgaggttttccagaaatttttaaaatcttaatttcgatttgtaaccggaaaaatgaaaatctttcatgaaaaagaaaattgtaattttcagactatagctccaaactattgggaaaattataaacctctgaaatatactaaatttttgaaacagttgaatttttcaagacgttttttttgttgaaaaaaaggagtgtactgaaaatgtaagattattgaaaaatctagattttttaaaacactgaaaaatattttaaattatgagtaaatgttttcag	CGAAGgtgagcacat	ttatgagtaaatgttttcagGTCAG	present	present	present	absent
C. angaria	Cang_2012_03_13_01041.g15469|Cang_2012_03_13_01041.g15469.t3	Cang_2012_03_13_01041	-	4	3260	1014	2352-2469	216	648	0.360947	118	0.372881	Yes	gttggagatacttcttcggctggtggagttcagactaatgagattgtggtgagttttgnnnnnnnnnnatgatgtggcatttgatgtgagaagagaaattggcagaattttggaaaag	AGAAGgttggagata	ttggcagaattttggaaaagGTTGG	present	present	present	present
C. angaria	Cang_2012_03_13_01041.g15469|Cang_2012_03_13_01041.g15469.t3	Cang_2012_03_13_01041	-	4	3260	1014	1166-2303	232	696	0.313609	1138	0.341828	Yes	gtgagttttggggggggggcggaagattccgctccggaatcttccgcaaagcgccgcgtctaggatgaggttggacggaaaacttaggctgaggtccagagcttgccacgtggatttattggcctcacatttgtggaattttgtggaatttttgccacgtggattttctgactataaaaatttctagatttttttctgaaaattttgccacgtggattttctggcctcggaattatttggatttttgcagacatttttgccacgtggatttttgactataaaaaattccagattttttttctgaaaattttgccacgtggaattttgactataaaagattccagattttttttttgaaaatttttgccacgtgggattcttaaaggataaaaatttgaa…	TTGTGgtgagttttg	aaataaaatattttttgcagTCCGA	absent	absent	absent	absent
C. angaria	Cang_2012_03_13_01076.g15604|Cang_2012_03_13_01076.g15604.t2	Cang_2012_03_13_01076	-	6	1810	1065	13992-14038	253.67	761	0.285446	47	0.319149	Yes	gtattttttgggagacttctatgagaagagttcaattatatttgcag	TTAAGgtattttttg	gagttcaattatatttgcagACTTC	present	absent	absent	absent
C. angaria	Cang_2012_03_13_01109.g15710|Cang_2012_03_13_01109.g15710.t1	Cang_2012_03_13_01109	+	8	3764	2517	13645-13691	362.67	1088	0.567739	47	0.212766	Yes	gttagctatttcaaaaaaaatgtttagagcaaaatactttttttaag	ACCGGgttagctatt	agcaaaatactttttttaagCGACG	absent	absent	absent	absent
C. angaria	Cang_2012_03_13_01446.g16425|Cang_2012_03_13_01446.g16425.t1	Cang_2012_03_13_01446	-	10	3826	3150	3274-3316	608.33	1825	0.420635	43	0.232558	Yes	gtacgttttaattattctatgaaaacttcaatgaatatttcag	AATTGgtacgtttta	aacttcaatgaatatttcagGTCGT	present	present	absent	absent
C. brenneri	WBGene00140190|CBN01465	Cbre_Contig180	+	3	959	672	36192-36258	47	141	0.790179	67	0.298507	Yes	gttcgtttgacctcctttttttctaattggataattgttcctgatttttcaatctattttcaaacag	TTGAGgttcgtttga	ttcaatctattttcaaacagATTCC	present	present	absent	absent
C. brenneri	WBGene00141105|CBN02380	Cbre_Contig91	+	10	6919	4740	299473-299591	134.33	403	0.914979	119	0.319328	Yes	gtaagatttcaaaaattcgaaagtttggaaactaaaaaagaaacttcgttggaacaaatgaataatgaaaaaagcttgtgactactaacatgctatctccagtaacctgctttttccag	TTTGGgtaagatttc	cagtaacctgctttttccagGTCAA	present	present	absent	absent
C. brenneri	WBGene00145216|CBN06491	Cbre_Contig372	-	4	1867	1668	71716-71762	439.67	1319	0.209233	47	0.276596	Yes	gttagtttcaattcaatttggttaacagtcatagctatttatttcag	AGAAAgttagtttca	gtcatagctatttatttcagAGCCC	absent	absent	absent	absent
C. brenneri	WBGene00145500|CBN06775	Cbre_Contig192	+	8	10097	2148	13048-13898	512	1536	0.284916	851	0.357227	Yes	gtaggtggggctggaaaatagttggatttctcatggttttgggctgaaaacttgggaattggcattgaaaattagggattcttggactgaaaataagaaaattttgagtcaaaaatgaaggggtagaaagatttgaggtcattttttcacgattttcaagcctaaattctggattttcactccgaatttagagatttgacccagatttttatgtttaagtctaaaagtaatggttttcgagcctaattttagggtttccagactaaaagaggggctcttgagtccaaattatgaggttttatctcaaagttatgtattttgagcacgatttgagacgttcggagcctaattttgatggtttcggactcaattttaggttttatgaagccgtaattttta…	TTCAGgtaggtgggg	ccaactatcgagttttccagCGCCT	present	present	absent	absent
C. brenneri	WBGene00156946|CBN18221	Cbre_Contig18	-	8	7560	2727	1374287-1374332	124	372	0.863586	46	0.347826	Yes	gtaagtcatttgaattttgcacctcaatcagagttaatgttctcag	TTAATgtaagtcatt	atcagagttaatgttctcagAACTG	absent	absent	absent	absent
C. brenneri	WBGene00156946|CBN18221	Cbre_Contig18	-	8	7560	2727	1372097-1372227	762	2286	0.161716	131	0.366412	Yes	gtcagttaaacgccatcatttagaaaacgaggaggaaaatgaagaagttttacacaatacccataaaaagttacacctcctcctttcaatctgttctcctttaccgctcatcacttttttgtttgttacag	CGAAGgtcagttaaa	cacttttttgtttgttacagGCCGC	present	present	absent	absent
C. brenneri	WBGene00159744|CBN21019	Cbre_Contig9	+	4	1096	522	1711447-1711783	74.67	224	0.570881	337	0.41543	Yes	gtgagcaggaaatcaactggtacaaagtggaatgttgaataaagctgttaggttttgaaacaaaaacgctagccccttaaagaagttgggaactctcgatgtattgagacttgtattgagactaaaataaagccccggcgcttatgggctagcagagtcggcctttttttgggccgcataacacagccggtaatgcttttaacgtactgccaaacttgccctaggttcaaacccaccagaggtatgtactgtcaaattttcaaaaaattattttattctgccctcttagactaagaacatgccagagaaattgcatgcctaaacatctgagtttcag	TGCAGgtgagcagga	cctaaacatctgagtttcagGAAAT	present	present	present	absent
C. briggsae	WBGene00026488|CBG03680	II	+	14	19388	3930	2430843-2431168	668.33	2005	0.489822	326	0.325153	Yes	gtatttagatagatgtggggatttagaaaatacaaaagcaatctttcccgtttttttacaactatttggcagatgtgtatgtttttatatgtattttgaagaaattgaaggtggggggggggggtttaaaaaaatcataaaaatgaattttcaaagcaattttcaatggtgtaggatcacactctttgagggcattctcaagggactgtaagaatctaagaatctaagactctaagaatctggaaatctaagaatctaaaaagctaggtatcctaaaaatttcaagggaattaaagatcagaatttcctgaactctcatttttcag	ACCAGgtatttagat	cctgaactctcatttttcagCTTCC	present	present	absent	absent
C. briggsae	WBGene00042070|CBG23810	V	+	4	5589	1296	18047808-18049470	160	480	0.62963	1663	0.351173	Yes	gtattaaatctaaaaattgcgcaaaatcatgaaaatccaatttcaaatgctctaaaatgaccgaaaaacgcttcaaatcgaggaatttcaaaacgcgccaaaggcgcgccagactatacaattttgcaattttcgggcgttttttggtctttttaaatgcatttttcacacttttcaagatcaaaatctgaaaatttcgacaaaaatcgacctaaaaacgcccgaataatgagcaattcccaagaaactggcgtgcctttggcgcgtttttgagttattttttttcaaaaatttgcgaaattttctgaaaaaaatggctgaatttttttttcgagaattctggactatattttttagatttttcaaaaattagaattttttggaatttgaaaattccgg…	TGAAGgtattaaatc	attaactgctctttttgaagGTTGT	present	present	present	present
C. elegans	WBGene00000397|F08B4.2a	IV	+	21	7602	4350	8672488-8672539	732.33	2197	0.494943	52	0.269231	Yes	gttggaataatttggattgtttaagtttcaatcagcgaaatttaattttcag	GTCAGgttggaataa	cagcgaaatttaattttcagGAACG	present	present	present	present
C. elegans	WBGene00000816|Y55F3AM.15	IV	-	5	9551	1239	1080800-1082735	208.33	625	0.495561	1936	0.256198	Yes	gtacttctacggcctggaaattttaaactttaaaaaattcggacaaaaatgagtttttccatgcaaaaaccccgaaaaaattggtgaaattgtcttgattttgtgatttttcacacacgaaatatctcttttaaaaatcaaaaaaaagctgaaatttgactgaaattgtgaaaattgtgattttttcgacagaaaaagttagaaaaattgccgaaaattacggaatttttcgaattttgccgtaaaagttaaaaaaaaaatttttttttcgaaaaaattctgaaattctctaaaaattgctgagattacgcaaattttcaaattgtagtcgacaaatggtataatttaaagtttcagcaaaaaaaatgtgcaaatttgccggaaaatgacccaatttat…	TTCAGgtacttctac	taaaatctgcaattttccagATGCC	present	present	absent	absent
C. elegans	WBGene00002025|Y22D7AL.5c	III	+	2	4373	789	1623437-1624433	103	309	0.608365	997	0.294885	Yes	gtgtgcggaatttggctgaaattggagaaaaattgaagaaaaactggctattttccgtgggaaaatgatcaaaatccgttcatttttgagctttttttagcagaaaattggtttaaaaaaacctcaatttctaccagatttttgtcgagaaacctgattttaaaaccttttttgtgccgtttgtgccattggaaactcgttaaaactcagttttttatttttatttgcaacaaaacgcaagattctctttgtgctcctttcgagtaaaatttatggtaaattcccccatttttgtgaaagaaacccactaaatctgcagatttttcttgaaaatttaaatttttatttaaacaatctgactttttcttacaaatttgaatttttttagccaaaaatctg…	AGAAGgtgtgcggaa	caatttttttttcattacagGACCG	present	present	absent	absent
C. elegans	WBGene00002076|R06A4.4c	II	+	6	8195	2670	14367722-14367776	587.33	1762	0.340075	55	0.254545	Yes	gttggtaaaagaaataactaattataagatagtttcgacttcatactttttacag	TTCAGgttggtaaaa	cgacttcatactttttacagCAATG	present	present	absent	absent
C. elegans	WBGene00009305|F32A7.4	I	+	6	3273	1590	14842786-14842921	502	1506	0.0528302	136	0.419118	Yes	gtaagtgcgccgattccattcgtgtactcctcgaggagaaaaggtgtaaaatttgaagccagaacaaagtaaaatcagcttgtcctcgcggaatacacgacagctgcgtaaatcgacaaaatagtttttttttcag	CGGCGgtaagtgcgc	caaaatagtttttttttcagCTACG	present	absent	absent	absent
C. elegans	WBGene00011029|R05D7.4	I	-	5	2252	900	12182696-12182751	121.33	364	0.595556	56	0.0714286	Yes	gtaaaattttgaaaaattaaaaaaaaaaatttttatatatatttttttaatttcag	ATTAGgtaaaatttt	atatatttttttaatttcagGCCAC	present	present	absent	absent
C. elegans	WBGene00012811|Y43F8A.5	V	-	8	5234	1428	19386465-19386532	287.33	862	0.396359	68	0.25	Yes	gtggcgttttttttttgaattttttctgaaaaatgttctgaaaactcaaaattaaatgttttttccag	TACAGgtggcgtttt	aaattaaatgttttttccagGAATG	present	present	present	absent
C. elegans	WBGene00013405|Y63D3A.4	I	-	6	3599	1089	14098302-14099491	225	675	0.380165	1190	0.314286	Yes	gttaatttttcagaaaatagacgaaattttaagaaaaaatcccggaaaaccgctaaaaatgagtgaaaatgatggttgaggctacccaaatttgtaatttgtagcctgagcctcaatcaatttttatcgcaataatcgaatttttcagttttttactgaaaaaaaagattttttgaaaaattctcgcattttaatccattttttcaaaacaaaatataaaaattcccgtaaaaatcaatcaatttccgcaaaaaataccttaaaatcgagcaaaatgtatattggttgaggctaaccacatttgtagtttgtagtgtaggcctcaaccaatttttcccctcaaatgttttccctcttgtttttcttgcaaaaaacttcaaatttttacagaaaatggga…	TGAAGgttaattttt	aattttctcgttttttgcagGTATT	present	present	present	absent
C. elegans	WBGene00013558|Y75B8A.25	III	+	6	8182	2517	12277273-12278068	595	1785	0.290822	796	0.253769	Yes	gtgccataacgatttgatctacaaaaaatgcgggaattttttcccccgcgaaaaatgtgacgtcaggggcgggtctgcgtctaaattcccgcattttttgtagatcacaaggaaatgggacattctgacaccacgtgttattgtagagccaaaaaaaaaaactctaatcacttttttttttcaattttgcaaaaatttaaaaaaaaaacggtcgaattttatttgaattcccgcgcaaatgacgtcattttttgagttttctggctaaattgatcggttttttcttctatatatgttttataacactttttgttaacttttcaaaaatgttccggtaatttttgaccaaaacattcaaatttgcaaaaaaaattaaatgcttgaatttatttttagaaa…	AAAAGgtgccataac	aagaaaaaaatttttttcagGTCAC	present	present	present	absent
C. elegans	WBGene00013683|Y105E8A.26a	I	+	12	17104	3519	14540149-14541263	657.67	1973	0.439329	1115	0.30852	Yes	gtgagttgaagttttttttgacactatgttttggtcagaaaaaaatttcaaaatgaaaaaagaattcaaattctggcaaagctttagcccccaaaaaggggactaaatggattttcttctaaaaaatcggctccgcccacttctgactcaaattttaagactaaaattgtattttataattttataatcaattggaataaaaaaaaacggtagacccacttttttagaggcaaaattagtagtttgggcagcagctttttatttttagaaaatcgttttaaaaaattcaaaaattttggctccgcccacttctgactcaaatattaagactaaaatagtaaccttttaaacagttgaaaaaaaaaacaacggtaagcccacttttcttgtggtaaaagt…	TCAAGgtgagttgaa	ttccaatattaattttacagAAAAC	present	absent	absent	absent
C. elegans	WBGene00022103|Y71D11A.1	III	+	24	29094	8715	1165741-1166063	1188.67	3566	0.59082	323	0.433437	Yes	gtgggttttctgggcataactcgaaatcctgcagagctacagagaaattgttgtcaactgacaaattgtagccctgaaaattctaaacaatttgatagttaaaagttttttgaaagcgctattccccgcgaagttatgcgccttcaaagaaacagtaggaaatagcacagagagggggagacgcagacaccatcgtagtctgcgtcttcccctcctccacgctctctcgcctttggaactttaatgaggcgtaacgcggcggggaaaagagctatcaaaaagtttttaactagtaaaatgtgtgaaatgaaaagctctttcag	TTGAGgtgggttttc	gaaatgaaaagctctttcagATCTG	present	absent	absent	absent
C. elegans	WBGene00022425|Y104H12BR.1b	IV	+	4	7271	1113	1292696-1294352	206.33	619	0.443845	1657	0.267351	Yes	gttgatacttaaaattttttggaatttttacggaaaattatgacaaaaatttacgaaacccatgaaaatttggctgatttttggtctgaaaatgctgaaatcggcagatttttgactaaagaatttgctgaaaacggagaattcttttttttttgttgaaaatcgctaaaaatttaataatttccgttttttttggtgaaaaatcttaattttttgactgaaaattgtctggattgatcaactgtaaatttgtgaaaaactggaaaaatcgaaaaaaaattgatttttaaatgaaaatcttgaatttttccgtaagttctgtattaaaacacgaaaaatttcaatttttctccattttgcagctaaaaatctgaaaattttctaaaaatcaaattttat…	AAAAGgttgatactt	accaacatttttcgttacagATATC	present	absent	absent	absent
C. elegans	WBGene00022493|Y119D3B.16	III	-	4	5449	1074	1197700-1199153	273.33	820	0.236499	1454	0.343191	Yes	gtaaaaattgaatttcagacggaaaattcgaaaaattgataattcccgtacttttttggtttttccgtcgatttttcctataaaaatcgacaatttccaggtttttcgcgatttttccccaaaaaatcgacaatttcccccatttgccctggttttctacgattattcctcaaaaaatccatttttcacaaaatttttacatgaaatcgctaaaaactgcaattttccgtgacttgtgtgcttctactcggttttttggcttaaaaactgtattttttgcattttcagcctcaaatttgctgaaaatgtgaataaataccgtatttctgccaacaatttgacaatagagcacatttgtcactcggagatgcggaagctatgcccaaattttcatttttc…	ATTGGgtaaaaattg	aaaatgctccaaatctgcagGCTCC	present	absent	absent	absent
C. japonica	WBGene00120726|CJA01522	Cjap.Contig4686	-	8	20392	2727	42393-49765	857	2571	0.0572057	7373	0.353994	Yes	gtaacattttttaaccgatttttgaggttctgtgacgtttcgaaaccaggacgattcgaaactgggacgatttgaaactttattgcatttttgcggaatactagtggatttaaattcccaaaaaaataaaataaagttgataaaaacgaaaaataaaaaccaaatgcgctgtggtttcgaaacgtcccagtttcgaagttactggtttcgaaacgtcctggagccatttttgatgcacatattttttcgtacgcggcatttaatttacgacaattttcttttttttttctattttaatttggtcatcaatttaaatccggggaacaagctccgcccctttttccaaatctgcggcacggaattttgtagacaaggcactatagaatgaagaaaactgtg…	CTGAGgtaacatttt	catgaaaattcgttttccagGCCCT	present	present	absent	absent
C. japonica	WBGene00122592|CJA03388	Cjap.Contig17623	-	3	3830	1152	318575-318631	326.67	980	0.149306	57	0.263158	Yes	gtatattttgaattttttattttttacccaatttccaactcccaaattttgttgcag	CAAAAgtatattttg	actcccaaattttgttgcagAATGC	absent	absent	absent	absent
C. japonica	WBGene00125441|CJA06237	Cjap.Contig18163	+	3	3719	879	98224-98305	229	687	0.21843	82	0.378049	Yes	gtgagaaagtgcggaggagcaatttccacgtttaaattttatgaagttaatcacggggtaccaaaaaagttttcttttccag	ATGAGgtgagaaagt	aaaaaagttttcttttccagATCAC	present	absent	absent	absent
C. japonica	WBGene00127106|CJA07902	Cjap.Contig17133	-	5	8173	1599	2866-2924	297	891	0.442777	59	0.237288	Yes	gttggtttttttcttttcaatatgcaaataaaaattcaaatatttacactcttctacag	ATGACgttggttttt	atatttacactcttctacagGTGGA	present	absent	absent	absent
C. japonica	WBGene00129245|CJA10041b	Cjap.Contig16364	+	14	10631	2583	13413-14319	66	198	0.923345	907	0.425579	Yes	gtgagtttttataagctccgcccacttttgcaagtgcggcgcgggtttttgcaattgccgcacggtaaaaaaagatgtttcgaaattaaggcctgcccacttttgcaatcaaaagcccacacagctgttttgttttctagaaatatctaataaaaaattaaccgtgccgcagttgccaaagtgggcggagcttaaattgccaacaatttgagggagaaacaaatatgcgccctttgcacagtggcaaaagtgggcggagtctaattttcaaaaaactaaaaagagcgtaaaccgtgcggcagttgcaaaagtgggtggagtctaataaaaaaaaaattattaagcaaaaactgtgcggtaactgcaaaagtgggcggggcctaatttgccaatttttta…	GCAAGgtgagttttt	caagaattcctaattttcagACAGA	present	absent	absent	absent
C. japonica	WBGene00129245|CJA10041b	Cjap.Contig16364	+	14	10631	2583	23597-23727	837.33	2512	0.0274874	131	0.442748	Yes	gtgagttgagtttttgggggaacatgctctgtcgcattctctgcgtctccacagtggcgttctgccaattttagctaaacgcgtgcataaatagagacgcagacgccaacttctttaaattaaaatttcag	TGTTGgtgagttgag	tctttaaattaaaatttcagGTTGC	present	present	absent	absent
C. japonica	WBGene00129298|CJA10094	Cjap.Contig18264	-	3	2318	675	235517-235571	81	243	0.64	55	0.327273	Yes	gtttgactgaaattctgaaagtgtcgaagctcactgaaaattattgtatttctag	TTAAGgtttgactga	gaaaattattgtatttctagCACCG	present	absent	absent	absent
C. japonica	WBGene00129609|CJA10405	Cjap.Contig18190	-	8	6068	1854	380468-380543	365.33	1096	0.408846	76	0.289474	Yes	gtatgtggagtggtaaccggaatttgaacaaaaaaaataataaaaaatgaaaatacgacatttacgtctcttttag	CGACGgtatgtggag	gacatttacgtctcttttagGCCTT	present	absent	absent	absent
C. japonica	WBGene00130482|CJA11278	Cjap.Contig17499	+	3	3381	1587	44621-45992	418	1254	0.20983	1372	0.347668	Yes	gtaacattatttatttaatttttcagtaaaaaatttgctaagttttttaaaaagtatttttttaaatatcattttccttaggggttatggacctttttagaaaaccgcaaaaaaagaaaaaatttcggaaaaaattggataatgctccgattgacctgaaattttgggaaatattggaaaaattcttctgtacaagctcaaaaattttggaccaaattatcgacttttttttctgaaaattttaaaatcgatattttggtccaaatttttgttttgagcgtgtacatgagattttttttccaatatttcccaaaatttcagaccaatcggagcattttccgagttttctcccagttttttgtcattttttccgattttctacagtactttgaatagatc…	ATCAGgtaacattat	ccgtattcttatttttcaagATGCT	present	absent	absent	absent
C. japonica	WBGene00131057|CJA11853	Cjap.Contig18106	+	8	5138	1632	134346-135627	515.33	1546	0.0526961	1282	0.377535	Yes	gtaagtattgatttttgcaataaaaaacgaatcaaaatacatggttgataataggtgttaccgtaatctaaattgcgtgttcgaaattacgtttttaaatgtttttggcggcctttttgtcgcgtatctgcgtctctattttttaaagatgaatttcgcagaacgccactgcgcacggtgtgttgaagcgtacatattttcaaaaataataaaaagtacgcaaattgccgtcacatgcgcgttcaaattttaacgttacaggtttctgtgcatgcgccgaaacttacgacaattcaaaaaacattttcattgaaaacgcatgaaacaattctgttaattcatcgaaaagtgcttctaatcgacttattaattttttcttatgaggaagagtacaaaaaa…	TACAGgtaagtattg	aattacaaattattttacagGAGAC	present	present	present	present
C. japonica	WBGene00133210|CJA14006	Cjap.Contig15865	+	13	8650	2298	29533-30279	134.33	403	0.82463	747	0.228916	Yes	gtaagttttgagtatttgctcaaaaaatcatgaaaattgtaaaaaaaaaattgtttaaaaacacggttattgcattaaaaatttataaatcctaactagaattaaaaaaaaaaaaagaatttttttaaaaaacagttttgcttaattttttaaaaacaaaaattccaaaaaatgcgaaactgactgaaaaatttaaattaaaattctgaaaagtacccaaaaattggagattcccaaacaaacggatttaaaaaattaattgaaaaaaaaaaaatttcagaaatatttcaattttgggaaaaatatttttaaaaaaccagttaaaaaattgaaaaaagttatctgaaattttcagacaaatttttaaaaaaattacctgaaatctgacaaaaattaatg…	TCCTGgtaagttttg	aaaaataaatttcttttcagGCCTC	present	absent	absent	absent
C. japonica	WBGene00133491|CJA14287	Cjap.Contig18124	+	5	4138	1149	107047-107667	205.67	617	0.463011	621	0.400966	Yes	gtaagtttaattggaggggtggggggcggggggaaatgttattatataaatatagtcttaaacaaagtgttacaaaatgaacttccagcgctgcaatttctcgtcaccactgccttttcgtctgcttagcagttccatgacgttaatttttgtgtaaagcagaccaaagaaggcctaatttgctttttatttttcagattttagaatttctgtgcctagatcaactaaaaaatcttgatcatcattgcggttctcactgggccatgagaaggaagtgagtaaatgcgcctaaacgcacgcacgcatcgcatccaaatgaggcccaacaaataaatgaagcgcgcgaaaaatttcgcattatcggaaagaggaataaacagcaatcgtgaaaattgagcg…	TCGAGgtaagtttaa	taagtttttaattcacacagATACC	present	absent	absent	absent
C. japonica	WBGene00135679|CJA16475a	Cjap.Contig3150	+	7	7411	1350	36457-36511	91	273	0.797778	55	0.218182	Yes	gtttgtgatagaaaaattcgaaatttttgaaaaattgcattttttttttgttcag	ATCAGgtttgtgata	tgcattttttttttgttcagATTGC	present	present	present	absent
C. japonica	WBGene00135900|CJA16695b	Cjap.Contig1521	+	6	3587	528	136384-137275	130	390	0.261364	892	0.323991	Yes	gtgggaaacatgaacgcaaaatttcattcattatctatcctatttttatgttcagtttttcatttttgtgcaactagctggctgatagtttttcaaactaggaagctttttttttcaaaactcacgccaagtttggttagtgtcacactaaatatttttaaaattaagaaacaaagcatgatgaattttacttttgttttactttgtgatcctgtttttcaatctgttgtcaaacaaaccaaaatagcatgacacttttttctacttttagacacattgttatatttggctccgggacatttgcaaacaagacatttcgaaacctgctatttcgaaactgggttctttcgaaacattggtgcattttaaaattcccggtgaattttgacgaattttccg…	AGAAGgtgggaaaca	aacatgataatttttctcagGTCAC	present	present	present	absent
C. japonica	WBGene00136408|CJA17204	Cjap.Contig18107	+	6	2449	1005	194654-195017	298	894	0.110448	364	0.406593	Yes	gtgggttaaagcgtatttcaaacgagaagaattggcgccaagtacgtacgcagtcaaattataaatgctattgcggattagaactataacgaaatagaactgcacgaaatagaactcaataagcctctatgtacaacgaaatatatacgcggcgttctcgcgtctctgcgtctctatttttacacgcttttagctgtggagacgcagagaattcgatagggcacatttgcccacgtcgtggaacactttttcgaattgttctgtgccagtacaactcaatttcaggcagttctattctgcaatagcagcggcagttttttcatctttgaaaaaacgtaaggaaattaatgtacaatccgtttag	GCAAGgtgggttaaa	ttaatgtacaatccgtttagGTGTG	present	present	present	present
C. japonica	WBGene00137912|CJA18709	Cjap.Contig205	-	5	1530	678	21463-21515	186.67	560	0.174041	53	0.264151	Yes	gtaagttcaaatagcagactgaaagtttaaagtctaaaaaacaattttttcag	AAGCGgtaagttcaa	ctaaaaaacaattttttcagCGCGC	absent	absent	absent	absent

## Sheet: TableS7
Supplementary Table S7. GO annotations of the intron-lost, intron-gained, and intron-conserved genes in C. elegans
type	Number of genes	Ontology aspects	Gene Ontology term	Reference list	Input list	expected	over/ under	fold Enrichment	P-value	FDR
Lost genes	274
		molecular function	molecular_function (GO:0003674)	4624	301	166.09	+	1.81	1.17e-27	2.95e-25
		molecular function	catalytic activity (GO:0003824)	2530	176	90.88	+	1.94	2.46e-17	4.12e-15
		molecular function	binding (GO:0005488)	1930	139	69.33	+	2.01	1.17e-14	1.47e-12
		molecular function	hydrolase activity (GO:0016787)	968	74	34.77	+	2.13	5.02e-09	5.05e-07
		molecular function	heterocyclic compound binding (GO:1901363)	932	67	33.48	+	2	2.86e-07	2.39e-05
		molecular function	organic cyclic compound binding (GO:0097159)	938	67	33.69	+	1.99	3.14e-07	2.26e-05
		molecular function	protein binding (GO:0005515)	814	58	29.24	+	1.98	2.53e-06	0.000159
		molecular function	nucleic acid binding (GO:0003676)	720	53	25.86	+	2.05	2.75e-06	0.000154
		molecular function	ligase activity (GO:0016874)	65	12	2.33	+	5.14	1.28e-05	0.000645
		molecular function	RNA binding (GO:0003723)	360	31	12.93	+	2.4	1.9e-05	0.000869
		molecular function	ion binding (GO:0043167)	311	28	11.17	+	2.51	2.77e-05	0.00116
		molecular function	pyrophosphatase activity (GO:0016462)	315	28	11.31	+	2.47	3.21e-05	0.00124
		molecular function	hydrolase activity, acting on acid anhydrides, in phosphorus-containing anhydrides (GO:0016818)	315	28	11.31	+	2.47	3.21e-05	0.00115
		molecular function	hydrolase activity, acting on acid anhydrides (GO:0016817)	315	28	11.31	+	2.47	3.21e-05	0.00108
		molecular function	transferase activity (GO:0016740)	1109	68	39.84	+	1.71	3.57e-05	0.00112
		molecular function	nucleoside-triphosphatase activity (GO:0017111)	306	27	10.99	+	2.46	4.93e-05	0.00146
		molecular function	catalytic activity, acting on a protein (GO:0140096)	986	61	35.42	+	1.72	8.26e-05	0.00231
		molecular function	transferase activity, transferring phosphorus-containing groups (GO:0016772)	500	36	17.96	+	2	0.000167	0.00443
		molecular function	small molecule binding (GO:0036094)	169	17	6.07	+	2.8	0.000271	0.00681
		molecular function	carbohydrate derivative binding (GO:0097367)	112	13	4.02	+	3.23	0.000406	0.00974
		molecular function	molecular function regulator (GO:0098772)	179	17	6.43	+	2.64	0.000498	0.0114
		molecular function	purine ribonucleotide binding (GO:0032555)	88	11	3.16	+	3.48	0.000637	0.0139
		molecular function	ribonucleotide binding (GO:0032553)	91	11	3.27	+	3.37	0.00082	0.0172
		molecular function	purine nucleotide binding (GO:0017076)	92	11	3.3	+	3.33	0.000889	0.0179
		molecular function	nucleotidyltransferase activity (GO:0016779)	65	9	2.33	+	3.85	0.00102	0.0197
		molecular function	nucleoside phosphate binding (GO:1901265)	127	13	4.56	+	2.85	0.00119	0.0221
		molecular function	nucleotide binding (GO:0000166)	127	13	4.56	+	2.85	0.00119	0.0213
		molecular function	enzyme binding (GO:0019899)	248	20	8.91	+	2.25	0.00121	0.0209
		molecular function	catalytic activity, acting on RNA (GO:0140098)	161	15	5.78	+	2.59	0.00125	0.0209
		molecular function	hydrolase activity, acting on ester bonds (GO:0016788)	311	23	11.17	+	2.06	0.00208	0.0338
		molecular function	active transmembrane transporter activity (GO:0022804)	137	13	4.92	+	2.64	0.00221	0.0348
		molecular function	ligase activity, forming carbon-sulfur bonds (GO:0016877)	13	4	0.47	+	8.57	0.00238	0.0363
		molecular function	anion binding (GO:0043168)	208	17	7.47	+	2.28	0.00261	0.0386
		molecular function	Rab GTPase binding (GO:0017137)	36	6	1.29	+	4.64	0.00308	0.0443
		molecular function	snoRNA binding (GO:0030515)	15	4	0.54	+	7.42	0.00367	0.0512
		molecular function	GTPase binding (GO:0051020)	65	8	2.33	+	3.43	0.00371	0.0504
		molecular function	GTPase activity (GO:0003924)	129	12	4.63	+	2.59	0.00373	0.0494
		molecular function	methyltransferase activity (GO:0008168)	81	9	2.91	+	3.09	0.00399	0.0514
		molecular function	ATPase activity (GO:0016887)	177	15	6.36	+	2.36	0.00403	0.0506
		molecular function	Ras GTPase binding (GO:0017016)	52	7	1.87	+	3.75	0.00417	0.0512
		molecular function	cytoskeletal protein binding (GO:0008092)	114	11	4.09	+	2.69	0.00418	0.0501
		molecular function	active ion transmembrane transporter activity (GO:0022853)	82	9	2.95	+	3.06	0.00429	0.0502
		molecular function	metal ion binding (GO:0046872)	98	10	3.52	+	2.84	0.00431	0.0493
		biological process	biological_process (GO:0008150)	4986	291	179.1	+	1.62	2.57e-19	4.51e-16
		biological process	cellular process (GO:0009987)	3927	244	141.06	+	1.73	1.1e-18	6.4e-16
		biological process	primary metabolic process (GO:0044238)	2545	169	91.42	+	1.85	8.74e-15	3.83e-12
		biological process	organic substance metabolic process (GO:0071704)	2762	172	99.21	+	1.73	1.23e-12	3.6e-10
		biological process	metabolic process (GO:0008152)	2857	176	102.62	+	1.72	1.23e-12	4.3e-10
		biological process	cellular metabolic process (GO:0044237)	2648	165	95.12	+	1.73	3.77e-12	9.45e-10
		biological process	nitrogen compound metabolic process (GO:0006807)	2398	149	86.14	+	1.73	8.91e-11	1.95e-08
		biological process	organic substance catabolic process (GO:1901575)	501	50	18	+	2.78	6.02e-10	1.17e-07
		biological process	macromolecule metabolic process (GO:0043170)	2191	135	78.7	+	1.72	1.28e-09	2.25e-07
		biological process	cellular component organization or biogenesis (GO:0071840)	1078	81	38.72	+	2.09	1.51e-09	2.41e-07
		biological process	cellular aromatic compound metabolic process (GO:0006725)	1191	86	42.78	+	2.01	2.98e-09	4.35e-07
		biological process	organic cyclic compound metabolic process (GO:1901360)	1205	86	43.28	+	1.99	5.74e-09	7.74e-07
		biological process	catabolic process (GO:0009056)	604	54	21.7	+	2.49	5.91e-09	7.4e-07
		biological process	nucleobase-containing compound metabolic process (GO:0006139)	1172	84	42.1	+	2	6.21e-09	7.26e-07
		biological process	heterocycle metabolic process (GO:0046483)	1193	85	42.85	+	1.98	7.88e-09	8.63e-07
		biological process	biological regulation (GO:0065007)	1878	117	67.46	+	1.73	1.12e-08	1.16e-06
		biological process	cellular nitrogen compound metabolic process (GO:0034641)	1422	92	51.08	+	1.8	1.14e-07	1.11e-05
		biological process	cellular macromolecule metabolic process (GO:0044260)	1776	108	63.79	+	1.69	1.5e-07	1.39e-05
		biological process	organelle organization (GO:0006996)	753	58	27.05	+	2.14	2.07e-07	1.82e-05
		biological process	regulation of biological process (GO:0050789)	1619	100	58.15	+	1.72	2.75e-07	2.3e-05
		biological process	nucleic acid metabolic process (GO:0090304)	1018	71	36.57	+	1.94	3.54e-07	2.82e-05
		biological process	regulation of cellular process (GO:0050794)	1528	95	54.89	+	1.73	4.17e-07	3.18e-05
		biological process	cellular component organization (GO:0016043)	969	67	34.81	+	1.92	8.22e-07	6e-05
		biological process	cellular catabolic process (GO:0044248)	546	45	19.61	+	2.29	9.13e-07	6.4e-05
		biological process	cellular component biogenesis (GO:0044085)	450	38	16.16	+	2.35	3.73e-06	0.000252
		biological process	localization (GO:0051179)	974	65	34.99	+	1.86	4.67e-06	0.000303
		biological process	ncRNA metabolic process (GO:0034660)	206	23	7.4	+	3.11	5.22e-06	0.000327
		biological process	lipid catabolic process (GO:0016042)	72	13	2.59	+	5.03	6.96e-06	0.000421
		biological process	gene expression (GO:0010467)	1077	69	38.69	+	1.78	8.65e-06	0.000506
		biological process	RNA metabolic process (GO:0016070)	880	59	31.61	+	1.87	9.78e-06	0.000553
		biological process	RNA processing (GO:0006396)	313	29	11.24	+	2.58	1.47e-05	0.000806
		biological process	ncRNA processing (GO:0034470)	166	19	5.96	+	3.19	2.48e-05	0.00131
		biological process	protein localization (GO:0008104)	330	29	11.85	+	2.45	2.66e-05	0.00137
		biological process	organonitrogen compound metabolic process (GO:1901564)	1488	85	53.45	+	1.59	4.01e-05	0.00201
		biological process	small molecule metabolic process (GO:0044281)	429	34	15.41	+	2.21	4.61e-05	0.00224
		biological process	macromolecule localization (GO:0033036)	378	31	13.58	+	2.28	5.03e-05	0.00238
		biological process	cellular localization (GO:0051641)	433	34	15.55	+	2.19	5.15e-05	0.00237
		biological process	ribonucleoprotein complex biogenesis (GO:0022613)	198	20	7.11	+	2.81	7.68e-05	0.00345
		biological process	cellular nitrogen compound biosynthetic process (GO:0044271)	863	55	31	+	1.77	9.02e-05	0.00395
		biological process	transport (GO:0006810)	866	55	31.11	+	1.77	9.34e-05	0.00399
		biological process	ribosomal small subunit biogenesis (GO:0042274)	47	9	1.69	+	5.33	0.000121	0.00506
		biological process	regulation of macromolecule metabolic process (GO:0060255)	770	50	27.66	+	1.81	0.000123	0.00501
		biological process	small molecule catabolic process (GO:0044282)	98	13	3.52	+	3.69	0.000124	0.00494
		biological process	protein metabolic process (GO:0019538)	1157	68	41.56	+	1.64	0.000138	0.00537
		biological process	establishment of localization (GO:0051234)	876	55	31.47	+	1.75	0.000148	0.00564
		biological process	regulation of metabolic process (GO:0019222)	793	51	28.48	+	1.79	0.000153	0.00571
		biological process	cellular biosynthetic process (GO:0044249)	1123	66	40.34	+	1.64	0.000157	0.00574
		biological process	organic substance biosynthetic process (GO:1901576)	1123	66	40.34	+	1.64	0.000157	0.00562
		biological process	rRNA processing (GO:0006364)	103	13	3.7	+	3.51	0.000194	0.0068
		biological process	regulation of cellular component organization (GO:0051128)	133	15	4.78	+	3.14	0.0002	0.00687
		biological process	cellular protein localization (GO:0034613)	311	26	11.17	+	2.33	0.000213	0.00706
		biological process	nucleobase-containing compound biosynthetic process (GO:0034654)	664	44	23.85	+	1.84	0.000213	0.00719
		biological process	cellular macromolecule localization (GO:0070727)	313	26	11.24	+	2.31	0.000221	0.00718
		biological process	response to organic substance (GO:0010033)	105	13	3.77	+	3.45	0.00023	0.00734
		biological process	biosynthetic process (GO:0009058)	1138	66	40.88	+	1.61	0.000237	0.00741
		biological process	macromolecule biosynthetic process (GO:0009059)	883	54	31.72	+	1.7	0.00024	0.00737
		biological process	cellular macromolecule biosynthetic process (GO:0034645)	883	54	31.72	+	1.7	0.00024	0.00724
[truncated: 138 more rows]

## Sheet: TableS8
Supplementary Table S8. The project IDs of the RNA-Seq data used in this study
[truncated: 13 more rows]
